# Supplementary material for: CRISPR screening reveals ZNF217 as a vulnerability in high-risk B-cell acute lymphoblastic leukemia
Source: Theranostics. 2025 Feb 18;15(8):3234–56. doi: 10.7150/thno.100295 (PMC11905140; doi:10.7150/thno.100295)
Supplement: Supplementary file 2 — Supplementary tables. [file thnov15p3234s2.zip]

Archive with 6 entries (5 files):
- s2/
- s2/Supplementary Table 1_sgRNA librarys.xlsx
- s2/Supplementary Table 2_ZNF217's Top 100 Codependencies for CRISPR KO.xlsx
- s2/Supplementary Table 3_The on-target efficacy scores of ZNF217 sgRNAs and their CRISPR scores in KOPN-8 Cas9 and SUP-B15 Cas9 single clones.xlsx
- s2/Supplementary Table 4_ZNF217 target gene list.xlsx
- s2/Supplementary Table 5_Oligonucleotides used in this study.xlsx
