# Supplementary material for: CRISPR screening reveals ZNF217 as a vulnerability in high-risk B-cell acute lymphoblastic leukemia
Source: Theranostics. 2025 Feb 18;15(8):3234–56. doi: 10.7150/thno.100295 (PMC11905140; doi:10.7150/thno.100295)
Supplement: Supplementary file 2 — Supplementary tables. [file thnov15p3234s2.zip › s2/Supplementary Table 1_sgRNA librarys.xlsx]

## Sheet: DNA RNA methylation gene panel 
The sgRNA library for DNA/RNA methylation gene panel screens
Taget Gene	sgRNA ID	sgRNA Sequence
ALKBH1	sg_hALKBH1_69_a	GAAGCGGAAAAGTTTCCGAA
ALKBH1	sg_hALKBH1_485_a	AGTTTCTCCAGTAAACTTCG
ALKBH1	sg_hALKBH1_694_a	CTAGCTCAGATCTGTCTACG
ALKBH1	sg_hALKBH1_329_s	CCTTCCTCCCAGGTTACCAG
ALKBH1	sg_hALKBH1_235_s	GAGCAGAATGCATATAGAGC
ALKBH1	sg_hALKBH1_425_s	AAGAAGAGACCCAAGATCTG
ALKBH1	sg_hALKBH1_575_a	AAACCCAGGTCAGAAGGGAA
ALKBH1	sg_hALKBH1_756_a	ACCACCCAGGAGAAAGATGG
ALKBH1	sg_hALKBH1_138_s	AGGGGTCATCGACTTCTCGG
ALKBH1	sg_hALKBH1_519_a	CCAGTTATAATGGTAGCCTA
ALKBH1	sg_hALKBH1_681_a	GTCTACGTGGATTCCCAGTG
ALKBH1	sg_hALKBH1_514_s	AAACTGCGTTGGGTGACCGT
ALKBH1	sg_hALKBH1_640_a	TCAGGATCCCTGCTTCAGCT
ALKBH1	sg_hALKBH1_387_s	GAAACCTAATGTATGTAACC
ALKBH1	sg_hALKBH1_277_s	TGGCAAGCCTATGGACTCAA
ALKBH1	sg_hALKBH1_729_a	AACTCACCTGAATGACAGCA
ALKBH1	sg_hALKBH1_728_a	ACTCACCTGAATGACAGCAA
ALKBH1	sg_hALKBH1_325_a	CCCAGTGCCACTGGTAACCT
ALKBH1	sg_hALKBH1_487_a	GCAGTTTCTCCAGTAAACTT
ALKBH1	sg_hALKBH1_666_s	GATCCTGAATTACTACCGCC
ALKBH1	sg_hALKBH1_644_s	AGGATTTCCGAGCTGAAGCA
ALKBH1	sg_hALKBH1_85_a	GCCGGCTCTGACGGTAGAAG
ALKBH1	sg_hALKBH1_268_s	GTCAGCAAGTGGCAAGCCTA
ALKBH1	sg_hALKBH1_254_a	TAGGCTTGCCACTTGCTGAC
ALKBH1	sg_hALKBH1_322_a	AGTGCCACTGGTAACCTGGG
ALKBH3	sg_hALKBH3_211_a	ATTACTTACTCAATCACTCG
ALKBH3	sg_hALKBH3_268_a	CCAGGATACAAACAGACCCT
ALKBH3	sg_hALKBH3_89_a	GTGGAGATGGCTCTTAGCAG
ALKBH3	sg_hALKBH3_400_s	AGCAACCAAGACTTACAGCA
ALKBH3	sg_hALKBH3_495_a	GGCCAGTGTTCTCTTCAATG
ALKBH3	sg_hALKBH3_551_s	CAATCTTTATCGCAATGAGA
ALKBH3	sg_hALKBH3_354_s	GTTCCCTGGAAACAGAGGAC
ALKBH3	sg_hALKBH3_256_a	GCTTACCTAGATACACCTGT
ALKBH3	sg_hALKBH3_257_a	TGCTTACCTAGATACACCTG
ALKBH3	sg_hALKBH3_504_s	AACCGCATTGAAGAGAACAC
ALKBH3	sg_hALKBH3_471_a	TCTTTAGTGTGCGCAGCACA
ALKBH3	sg_hALKBH3_286_a	TCTTTCACGTCAACAAAGCC
ALKBH3	sg_hALKBH3_365_s	ACAGAGGACTGGCATCAGAG
ALKBH3	sg_hALKBH3_516_a	AGAGTAAGGAGTTGAAGGTG
ALKBH3	sg_hALKBH3_252_s	GAAATCAGCCTGTCACCCAC
ALKBH3	sg_hALKBH3_205_a	TACTCAATCACTCGTGGCTC
ALKBH3	sg_hALKBH3_405_s	CCAAGACTTACAGCATGGTA
ALKBH3	sg_hALKBH3_269_a	GCCAGGATACAAACAGACCC
ALKBH3	sg_hALKBH3_440_s	CACTTATTCAAGAATCACTA
ALKBH3	sg_hALKBH3_314_s	GAAAGAAGCTGACTGGATAT
ALKBH3	sg_hALKBH3_59_s	GGCTGCCCCTGTTAAAAGCC
ALKBH3	sg_hALKBH3_394_a	CCATACCATGCTGTAAGTCT
ALKBH3	sg_hALKBH3_307_s	TTGACGTGAAAGAAGCTGAC
ALKBH3	sg_hALKBH3_346_a	ATGCCAGTCCTCTGTTTCCA
ALKBH3	sg_hALKBH3_179_s	TGTGTTCAAAGAACCTCAGC
ALKBH5	sg_hALKBH5_591_s	ATCAACGACTACCAGCCCGG
ALKBH5	sg_hALKBH5_368_s	CCTGTACAACGAGCACACGG
ALKBH5	sg_hALKBH5_497_s	CGTGGACGAGATCCCCGAGT
ALKBH5	sg_hALKBH5_72_s	TCCCGGGACAACTATAAGGC
ALKBH5	sg_hALKBH5_146_a	GGACACAGGGTAAGGTTCGG
ALKBH5	sg_hALKBH5_258_s	GAGGCGCGCAAGGTGAAGAG
ALKBH5	sg_hALKBH5_716_s	GTTCAAGCCTATTCGGGTGT
ALKBH5	sg_hALKBH5_656_a	AGAGTCGCTAAAGAAGGACA
ALKBH5	sg_hALKBH5_434_a	GGGCCCGCGCTTCTGCAGCT
ALKBH5	sg_hALKBH5_320_a	GGACACCACCTCGTCAATGC
ALKBH5	sg_hALKBH5_611_s	CGGCTGCATCGTGTCTCACG
ALKBH5	sg_hALKBH5_321_a	GGGACACCACCTCGTCAATG
ALKBH5	sg_hALKBH5_386_a	GAAGTACTTGTTGCGCAGTG
ALKBH5	sg_hALKBH5_645_a	AGAAGGACACGGACACGATG
ALKBH5	sg_hALKBH5_408_s	AACAAGTACTTCTTCGGCGA
ALKBH5	sg_hALKBH5_646_a	AAGAAGGACACGGACACGAT
ALKBH5	sg_hALKBH5_182_s	GGCCAAGCGCAAGTATCAGG
ALKBH5	sg_hALKBH5_387_a	AGAAGTACTTGTTGCGCAGT
ALKBH5	sg_hALKBH5_342_a	TGTACAGGCCCTTCTCAGCG
ALKBH5	sg_hALKBH5_496_s	ACGTGGACGAGATCCCCGAG
ALKBH5	sg_hALKBH5_71_s	GTCCCGGGACAACTATAAGG
ALKBH5	sg_hALKBH5_308_s	GGACGAGTGCGCCAAGATCG
ALKBH5	sg_hALKBH5_365_s	GGGCCTGTACAACGAGCACA
ALKBH5	sg_hALKBH5_345_s	GTGGTGTCCCGCGCTGAGAA
ALKBH5	sg_hALKBH5_154_a	TTGGCCCCGGACACAGGGTA
ATM	sg_hATM_1343_s	TCTACCCCAACAGCGACATG
ATM	sg_hATM_5162_s	GACCTACCTGAATAACACAC
ATM	sg_hATM_4520_a	AGCATCCTTACAGTAAGTCA
ATM	sg_hATM_2154_a	CCACCAAAAGACGTGAACAC
ATM	sg_hATM_3260_s	TCATCACCAAGTTCGCATGT
ATM	sg_hATM_2634_s	GGAGAGAGCCAAAGTACCAT
ATM	sg_hATM_723_a	AGTTGACAGCCAAAGTCTTG
ATM	sg_hATM_4031_s	TAATTTACCAGAGATTGTGG
ATM	sg_hATM_5661_a	TACCTGAATCCAAGTTTGCA
ATM	sg_hATM_1402_s	TTGCATTGTGTCAAGACAAG
ATM	sg_hATM_4983_s	AAGATGGCAATAAACCACAC
ATM	sg_hATM_3000_s	CTTCATGTAGTGAAAAACCT
ATM	sg_hATM_2303_s	GTTTAAAAATAAGACAAATG
ATM	sg_hATM_2120_s	TCTGAATAATTACTCATCTG
ATM	sg_hATM_4582_a	TCCACCTGCTCATACACAAG
ATM	sg_hATM_4444_a	GACACATCCATGATACAAGA
ATM	sg_hATM_2835_a	TAACGTAACTCACCATATGC
ATM	sg_hATM_1646_a	CGTTCCTGGAACTATACTGG
ATM	sg_hATM_2832_a	CGTAACTCACCATATGCAGG
ATM	sg_hATM_1606_a	GCATGCTGAACTTACCATGA
ATM	sg_hATM_3154_a	TTTGAATAAGGATCAGCCTA
ATM	sg_hATM_2493_s	ATCAAAAAGCCATTTGACCG
ATM	sg_hATM_3091_s	TCAGGCATCTAACAAAGGAG
ATM	sg_hATM_4583_a	CTCCACCTGCTCATACACAA
ATM	sg_hATM_1342_s	TTCTACCCCAACAGCGACAT
DNMT1	sg_hDNMT1_1267_s	CACCTGTGTCCCATCGACAC
DNMT1	sg_hDNMT1_1563_a	CAGGTCCTCATAGGTCGAGT
DNMT1	sg_hDNMT1_2800_s	AACGGCATCCTGTACCGAGT
DNMT1	sg_hDNMT1_945_s	GATTTCTGATGAAAAAGACG
DNMT1	sg_hDNMT1_2155_s	TCACCCAAAAAAATGCACCA
DNMT1	sg_hDNMT1_297_s	CGGTGCTCATGCTTACAACC
DNMT1	sg_hDNMT1_2421_s	CACAGTCCTCGGGGCCACGT
DNMT1	sg_hDNMT1_3150_a	CACAGCCTTGAAGTCCACCA
DNMT1	sg_hDNMT1_629_s	GTAGAGTTACATCCAGAGAA
DNMT1	sg_hDNMT1_1834_s	TCTACCAGGGAGAAGGACAG
DNMT1	sg_hDNMT1_1063_s	CCTCCCAAGTGCATTCAGTG
DNMT1	sg_hDNMT1_1055_a	TGCCCGCACTGAATGCACTT
DNMT1	sg_hDNMT1_2828_a	TTGAACGTGAAGGCCTCAGG
DNMT1	sg_hDNMT1_2721_s	GAGGCAAAAAGAAATCCCCA
DNMT1	sg_hDNMT1_1569_s	CAATTCCGACTCGACCTATG
DNMT1	sg_hDNMT1_887_s	CCTGCAGAGCTGCCAAACGG
DNMT1	sg_hDNMT1_2873_s	CCAGTCCCGTGAAACGCCCA
DNMT1	sg_hDNMT1_1243_s	TCTAGTGTGTACTGTAAGCA
DNMT1	sg_hDNMT1_1988_s	TGTGTCAGCAGCCTGAGTGT
DNMT1	sg_hDNMT1_2964_a	GCCAATTCGGTAGGGCTCAG
DNMT1	sg_hDNMT1_2197_s	AAGAATCGCATCTCTTGGGT
DNMT1	sg_hDNMT1_2327_s	CAAAACCGCTGTATCTAGCA
DNMT1	sg_hDNMT1_1668_s	GCGACACGCGCAGTTTGTGG
DNMT1	sg_hDNMT1_1115_a	GCTGTACGTACCGCGTCTGG
DNMT1	sg_hDNMT1_2838_a	GGGCACTTACTTGAACGTGA
DNMT3A	sg_hDNMT3A_1021_s	GCGTACCAGTACGACGACGA
DNMT3A	sg_hDNMT3A_282_s	CGATGACGAGCCAGAGTACG
DNMT3A	sg_hDNMT3A_1205_s	GCGGGCACAAGGGTACCTAC
DNMT3A	sg_hDNMT3A_747_s	AGAAGTGTACACGGACATGT
DNMT3A	sg_hDNMT3A_571_a	CCGGGAACAGCTTCCCCGCG
DNMT3A	sg_hDNMT3A_427_s	TGGGTCATGTGGTTCGGAGA
DNMT3A	sg_hDNMT3A_1334_a	AAGAGAGACAGCACCCGGAT
DNMT3A	sg_hDNMT3A_856_s	ATTATTGATGAGCGCACAAG
DNMT3A	sg_hDNMT3A_120_s	GAATGCTGTGGAAGAAAACC
DNMT3A	sg_hDNMT3A_746_s	AAGAAGTGTACACGGACATG
DNMT3A	sg_hDNMT3A_1272_s	CTTCGCTAATAACCACGACC
DNMT3A	sg_hDNMT3A_981_s	AGGAATGTGCCAAAACTGCA
DNMT3A	sg_hDNMT3A_924_a	GGTAACATTGAGGCTCCCAC
DNMT3A	sg_hDNMT3A_662_s	CCATGATTGAATGGGCCCTG
DNMT3A	sg_hDNMT3A_1066_a	TTCCGCACATGAGCACCTCA
DNMT3A	sg_hDNMT3A_412_a	CTCCGAACCACATGACCCAG
DNMT3A	sg_hDNMT3A_499_a	GCTTGTTGTACGTGGCCTGG
DNMT3A	sg_hDNMT3A_939_s	TGGGAGCCTCAATGTTACCC
DNMT3A	sg_hDNMT3A_750_s	AGTGTACACGGACATGTGGG
DNMT3A	sg_hDNMT3A_900_s	GCAGAAGTGCCGGAACATTG
DNMT3A	sg_hDNMT3A_540_s	GTACCGCAAAGCCATCTACG
DNMT3A	sg_hDNMT3A_1075_s	GGCCGTGAGGTGCTCATGTG
DNMT3A	sg_hDNMT3A_224_s	CTACCACGCCTGAGCCCGTG
DNMT3A	sg_hDNMT3A_738_s	TCCCTACAAAGAAGTGTACA
DNMT3A	sg_hDNMT3A_473_a	GCACTGCAAAACGAGCTCAG
DNMT3B	sg_hDNMT3B_728_a	GGCCTTCCAAGACACCACCA
DNMT3B	sg_hDNMT3B_1065_s	CCCAACAACACGCAACCAGG
DNMT3B	sg_hDNMT3B_200_s	CAGTCTGCTAAGCTACACAC
DNMT3B	sg_hDNMT3B_414_a	TGGTAGCCGGGAACTCCACG
DNMT3B	sg_hDNMT3B_1248_s	GGGGATGAAGATCAGAGCCG
DNMT3B	sg_hDNMT3B_1591_a	AGGACGCCATGACAGCGCTG
DNMT3B	sg_hDNMT3B_936_s	CAGAAAGCTAGGGTGCGAGC
DNMT3B	sg_hDNMT3B_1392_a	CATACATGTAAAACAGCTCA
DNMT3B	sg_hDNMT3B_575_s	CCCCTACGCCCGCCTAGCCC
DNMT3B	sg_hDNMT3B_169_s	CAAGCTCGCGACTCTCCAAG
DNMT3B	sg_hDNMT3B_1079_s	AAAAGTGGTTAATAAGTCGA
DNMT3B	sg_hDNMT3B_257_a	GAAGAGCTTTGGCATGACTG
DNMT3B	sg_hDNMT3B_410_s	CCATGTGGACGAGTCCCCCG
DNMT3B	sg_hDNMT3B_1229_s	TAACAACGGCAAAGACCGAG
DNMT3B	sg_hDNMT3B_1660_s	CCTTCTTCACCAGTGACACG
DNMT3B	sg_hDNMT3B_687_a	CCTTGATCTTTCCCCACACG
DNMT3B	sg_hDNMT3B_1228_s	ATAACAACGGCAAAGACCGA
DNMT3B	sg_hDNMT3B_150_a	AGAGTCGCGAGCTTGATCTT
DNMT3B	sg_hDNMT3B_1062_s	AAACCCAACAACACGCAACC
DNMT3B	sg_hDNMT3B_222_s	GACTTGACAGGCGATGGCGA
DNMT3B	sg_hDNMT3B_521_s	CGACCTCACAGACGACACAG
DNMT3B	sg_hDNMT3B_1227_s	TATAACAACGGCAAAGACCG
DNMT3B	sg_hDNMT3B_725_a	CTTCCAAGACACCACCATGG
DNMT3B	sg_hDNMT3B_1011_s	ATGTTGGAGTGGGCCCACGG
DNMT3B	sg_hDNMT3B_752_a	AGACATAGCCTGTCGCTTGG
DNMT3L	sg_hDNMT3L_548_s	TGTTCGAAACCGTGCCTGTG
DNMT3L	sg_hDNMT3L_199_a	AGATCCCTCCCTCAAACAGA
DNMT3L	sg_hDNMT3L_411_a	GTAGCACACCCAGTTGCTCA
DNMT3L	sg_hDNMT3L_266_s	TCTTCCTGTACGACGATGAC
DNMT3L	sg_hDNMT3L_123_s	TCTTATTGCATATGAAGTCA
DNMT3L	sg_hDNMT3L_657_s	CCCGGGACAACTGAAGCATG
DNMT3L	sg_hDNMT3L_338_s	GCGGAAACCCTGATTGCACC
DNMT3L	sg_hDNMT3L_721_s	GGACCCTTCGATCTTGTGTA
DNMT3L	sg_hDNMT3L_489_s	GAAGTGGCGCAGCCAGCTCA
DNMT3L	sg_hDNMT3L_229_s	ATCTGCGCCCCATGTAAGGT
DNMT3L	sg_hDNMT3L_252_a	GTCATCGTCGTACAGGAAGA
DNMT3L	sg_hDNMT3L_414_s	GGTGCACGCCATGAGCAACT
DNMT3L	sg_hDNMT3L_528_a	CACGGTTTCGAACATCTCAA
DNMT3L	sg_hDNMT3L_510_s	GGCCTTCTACGACCGAGAGT
DNMT3L	sg_hDNMT3L_527_a	ACGGTTTCGAACATCTCAAG
DNMT3L	sg_hDNMT3L_551_s	TCGAAACCGTGCCTGTGTGG
DNMT3L	sg_hDNMT3L_515_s	TCTACGACCGAGAGTCGGTA
DNMT3L	sg_hDNMT3L_646_a	CCACATGCTTCAGTTGTCCC
DNMT3L	sg_hDNMT3L_206_s	AGCACCCTCTGTTTGAGGGA
DNMT3L	sg_hDNMT3L_225_a	CTCCCTGCCTACCTTACATG
DNMT3L	sg_hDNMT3L_200_a	CAGATCCCTCCCTCAAACAG
DNMT3L	sg_hDNMT3L_393_a	CATGGCGTGCACCTTCCCCG
DNMT3L	sg_hDNMT3L_205_s	CAGCACCCTCTGTTTGAGGG
DNMT3L	sg_hDNMT3L_511_a	ACGGGCTCCTTACCGACTCT
DNMT3L	sg_hDNMT3L_680_s	TTGATGTCACAGACACAGTG
FTO	sg_hFTO_383_s	GTCTAATATAAAACACACCG
FTO	sg_hFTO_511_a	AAATCTGCAGACATACACAA
FTO	sg_hFTO_921_a	AACCGGCCAAAACACAGTGT
FTO	sg_hFTO_297_a	TGCAGCCTGGATTACCAATG
FTO	sg_hFTO_786_s	GAGGATGACTCTCATCTCGA
FTO	sg_hFTO_119_s	AGATGATGAATTCTATCAGC
FTO	sg_hFTO_209_a	ATGCTTGTGCAGTGTGAGAA
FTO	sg_hFTO_647_s	GAAAATGCCATACCTGAAAG
FTO	sg_hFTO_846_s	TCATGGGACATAGAGACACC
FTO	sg_hFTO_965_s	GTTTAGTTCCACCCACCGAG
FTO	sg_hFTO_949_a	CGGTGGGTGGAACTAAACCG
FTO	sg_hFTO_853_a	TGAAGGGGTATCGCCAAACC
FTO	sg_hFTO_917_a	GGCCAAAACACAGTGTTGGT
FTO	sg_hFTO_555_s	GGGATGGGTTCATCCTACAA
FTO	sg_hFTO_404_a	GAGGAAGGTCTCACAAGCAG
FTO	sg_hFTO_870_s	TTGGCGATACCCCTTCACCA
FTO	sg_hFTO_938_a	ACTAAACCGAGGTTGTGAAC
FTO	sg_hFTO_535_a	GATGAACCCATCCCAACCCT
FTO	sg_hFTO_423_a	GCAGGTAGTCATTGAGCTTG
FTO	sg_hFTO_965_a	ACTTACCTCTGCCACTCGGT
FTO	sg_hFTO_536_a	GGATGAACCCATCCCAACCC
FTO	sg_hFTO_530_s	TATGTCTGCAGATTTCCCCA
FTO	sg_hFTO_747_s	GTGTACAGTTATAGCTGTGA
FTO	sg_hFTO_349_s	CCAGGCTCTTTACGGTCCCC
FTO	sg_hFTO_283_a	CCAATGAGGATGCGAGATAC
HSP90AA1	sg_hHSP90AA1_1278_s	AGAACTCTTTACTGAACTGG
HSP90AA1	sg_hHSP90AA1_181_a	GATCTGTCAAGCTTTCATAC
HSP90AA1	sg_hHSP90AA1_1033_a	GATCAAAAGGAGCACGTCGT
HSP90AA1	sg_hHSP90AA1_527_s	CAGTGAGGACAGACACAGGT
HSP90AA1	sg_hHSP90AA1_696_s	TAAAGAAGTAAGCGATGATG
HSP90AA1	sg_hHSP90AA1_1158_s	TTCAGACTTCATTAGAGGGG
HSP90AA1	sg_hHSP90AA1_906_a	CTCCTCATTAGTAATATCGT
HSP90AA1	sg_hHSP90AA1_322_a	CAGACTTGGCGATAGTACCA
HSP90AA1	sg_hHSP90AA1_1405_s	AGGTACTACACATCTGCCTC
HSP90AA1	sg_hHSP90AA1_479_s	ACGATGATGAGCAGTACGCT
HSP90AA1	sg_hHSP90AA1_975_s	GGAAGATCACTTGGCAGTGA
HSP90AA1	sg_hHSP90AA1_1187_a	ATCTCACGGGATATGTTTAG
HSP90AA1	sg_hHSP90AA1_1336_s	TTCTCTAAAAACATAAAGGT
HSP90AA1	sg_hHSP90AA1_541_s	GCAGGTGAACCTATGGGTCG
HSP90AA1	sg_hHSP90AA1_1332_s	GCAGTTCTCTAAAAACATAA
HSP90AA1	sg_hHSP90AA1_480_s	CGATGATGAGCAGTACGCTT
HSP90AA1	sg_hHSP90AA1_335_s	TTGGTACTATCGCCAAGTCT
HSP90AA1	sg_hHSP90AA1_922_s	GATATTACTAATGAGGAGTA
HSP90AA1	sg_hHSP90AA1_1200_a	GCTTTGTTGCAACATCTCAC
HSP90AA1	sg_hHSP90AA1_1021_a	CACGTCGTGGGACAAATAGA
HSP90AA1	sg_hHSP90AA1_954_s	TAAGAGCTTGACCAATGACT
HSP90AA1	sg_hHSP90AA1_915_s	TCCCGACGATATTACTAATG
HSP90AA1	sg_hHSP90AA1_789_s	TGAAGATGTTGGTTCTGATG
HSP90AA1	sg_hHSP90AA1_654_a	AAAACTTACAAAAAGAGTAA
HSP90AA1	sg_hHSP90AA1_270_s	AGATCGAACTCTCACTATTG
HSP90AB1	sg_hHSP90AB1_123_a	CATTAGAGATCAACTCCCGA
HSP90AB1	sg_hHSP90AB1_240_a	AAGTCAGGGTACGTTCCTGA
HSP90AB1	sg_hHSP90AB1_948_a	CTCACACCTTGACTGCCAAG
HSP90AB1	sg_hHSP90AB1_785_s	TGAGGAGGATGACAGCGGTA
HSP90AB1	sg_hHSP90AB1_640_a	ATACTCACATAAAGGGTGAT
HSP90AB1	sg_hHSP90AB1_522_s	ACTCTTCTAGGTGAGCCCAT
HSP90AB1	sg_hHSP90AB1_1077_a	TGTCCATGATGAACACACGG
HSP90AB1	sg_hHSP90AB1_413_a	CACTTTCTCTGCCACCAAGT
HSP90AB1	sg_hHSP90AB1_1347_a	GCAGCTCAGACAGGCGGCGG
HSP90AB1	sg_hHSP90AB1_198_s	GACCCTTCGAAGTTGGACAG
HSP90AB1	sg_hHSP90AB1_341_s	TGGTACTAAAGCATTCATGG
HSP90AB1	sg_hHSP90AB1_932_s	CAAGAGCCTCACTAATGACT
HSP90AB1	sg_hHSP90AB1_893_s	CCCTGATGACATCACCCAAG
HSP90AB1	sg_hHSP90AB1_1012_a	AGGTCAAAGGGAGCCCGACG
HSP90AB1	sg_hHSP90AB1_755_s	AAAACCCAAGATCGAAGATG
HSP90AB1	sg_hHSP90AB1_586_s	CAGAGTACCTAGAAGAGAGG
HSP90AB1	sg_hHSP90AB1_927_a	GGTCTTCCCAGTCATTAGTG
HSP90AB1	sg_hHSP90AB1_254_s	TCAGGAACGTACCCTGACTT
HSP90AB1	sg_hHSP90AB1_241_a	AAAGTCAGGGTACGTTCCTG
HSP90AB1	sg_hHSP90AB1_189_a	TACCACTGTCCAACTTCGAA
HSP90AB1	sg_hHSP90AB1_1080_a	AGCTGTCCATGATGAACACA
HSP90AB1	sg_hHSP90AB1_425_s	CTACTTGGTGGCAGAGAAAG
HSP90AB1	sg_hHSP90AB1_1329_a	GGCGGTTAGTGGAGTCTTCG
HSP90AB1	sg_hHSP90AB1_953_s	GGAAGACCACTTGGCAGTCA
HSP90AB1	sg_hHSP90AB1_1310_s	GGCATTCTCTAAAAATCTCA
HSP90B1	sg_hHSP90B1_1403_s	GAAGCTTGTTCGTAAAACGC
HSP90B1	sg_hHSP90B1_608_a	CTTATCTGCTACAAGGAAGG
HSP90B1	sg_hHSP90B1_989_s	TCAGGTTGAAAAAACTGTCT
HSP90B1	sg_hHSP90B1_455_a	TTCTCTGGTCATTCCTACAC
HSP90B1	sg_hHSP90B1_1174_a	AGACCACGTGGAGCAGATGT
HSP90B1	sg_hHSP90B1_1558_a	TCTAGGCTAGTAATGTCAGT
HSP90B1	sg_hHSP90B1_851_s	TATTTATGTATGGAGCAGCA
HSP90B1	sg_hHSP90B1_148_s	CGGATGATGAAGTAGTACAG
HSP90B1	sg_hHSP90B1_306_a	CATTTGAAATCAGTTCTCTC
HSP90B1	sg_hHSP90B1_453_s	CATGTCACAGACACCGGTGT
HSP90B1	sg_hHSP90B1_1248_a	AGTCGTCTGTGATGAATACA
HSP90B1	sg_hHSP90B1_1346_a	ATGTTGCTGAAGAGTCTCGC
HSP90B1	sg_hHSP90B1_662_a	GTCAGACTCCCAGATGTGCT
HSP90B1	sg_hHSP90B1_1182_s	GTACCCACATCTGCTCCACG
HSP90B1	sg_hHSP90B1_1347_a	TATGTTGCTGAAGAGTCTCG
HSP90B1	sg_hHSP90B1_1333_a	GTCTCGCGGGAAACATTCAA
HSP90B1	sg_hHSP90B1_1186_a	TATTCGTCAAACAGACCACG
HSP90B1	sg_hHSP90B1_1093_a	ATGGGGTCATCACTTTCCTG
HSP90B1	sg_hHSP90B1_665_s	CAACGATACCCAGCACATCT
HSP90B1	sg_hHSP90B1_505_s	TTGGTACCATAGCCAAATCT
HSP90B1	sg_hHSP90B1_1132_s	ATATTCACTTTACTGCTGAA
HSP90B1	sg_hHSP90B1_1110_a	TAAAGTGAATATAAGCCATG
HSP90B1	sg_hHSP90B1_1293_a	CCACACCCTTGACAAAATTG
HSP90B1	sg_hHSP90B1_866_s	TCAACAGACTGAAACTGTTG
HSP90B1	sg_hHSP90B1_611_a	AACCTTATCTGCTACAAGGA
IGF2BP1	sg_hIGF2BP1_767_a	CAAGATCATCTTACAAGCGG
IGF2BP1	sg_hIGF2BP1_232_s	ATTCGGTGCCCAAAAAACAA
IGF2BP1	sg_hIGF2BP1_1010_s	GGCCATCGAGAATTGTTGCA
IGF2BP1	sg_hIGF2BP1_383_s	GAATGTCACCTATTCCAACC
IGF2BP1	sg_hIGF2BP1_503_s	ACCTGAGAATGGGCGCCGAG
IGF2BP1	sg_hIGF2BP1_125_a	CTCGTCCGGGCAGTCCACGA
IGF2BP1	sg_hIGF2BP1_614_a	AATGGCACCCACATACTGGG
IGF2BP1	sg_hIGF2BP1_899_s	GGAAGGACGGAACCTGAAGA
IGF2BP1	sg_hIGF2BP1_1106_s	CCTGATCCCTGGCCTGAACC
IGF2BP1	sg_hIGF2BP1_708_s	GTGCATAGGAAGGAGAACGC
IGF2BP1	sg_hIGF2BP1_694_s	CCCCCAGGATAGACGTGCAT
IGF2BP1	sg_hIGF2BP1_278_s	TATTCCACCCCAGCTCCGAT
IGF2BP1	sg_hIGF2BP1_143_s	GGACTGCCCGGACGAGCACT
IGF2BP1	sg_hIGF2BP1_770_a	CTCCAAGATCATCTTACAAG
IGF2BP1	sg_hIGF2BP1_189_s	TTAGGGAAAGTAGAATTACA
IGF2BP1	sg_hIGF2BP1_171_s	AAGGCCATCGAAACTTTCTC
IGF2BP1	sg_hIGF2BP1_970_s	TTACCCTTTACAACCCTGAG
IGF2BP1	sg_hIGF2BP1_1043_s	AATAATGAAGAAAGTTCGGG
IGF2BP1	sg_hIGF2BP1_684_a	TCCTATGCACGTCTATCCTG
IGF2BP1	sg_hIGF2BP1_89_a	GACCAAGAACTGGCCGCTGT
IGF2BP1	sg_hIGF2BP1_164_a	CTTACCGGAGAAAGTTTCGA
IGF2BP1	sg_hIGF2BP1_87_s	GAGCACAAGATCTCCTACAG
IGF2BP1	sg_hIGF2BP1_613_a	ATGGCACCCACATACTGGGT
IGF2BP1	sg_hIGF2BP1_480_s	CCCGATGAGCAGATAGCACA
IGF2BP1	sg_hIGF2BP1_1001_a	GGCCCTGCAACAATTCTCGA
IGF2BP2	sg_hIGF2BP2_366_a	TGCATATGTGACGTTGACAA
IGF2BP2	sg_hIGF2BP2_1105_a	AAAAGATGCCAAGTGCGCTG
IGF2BP2	sg_hIGF2BP2_587_a	GTGGGGACCAGGATCCGCAG
IGF2BP2	sg_hIGF2BP2_844_s	CTGAAAATCTTGGCACACAA
IGF2BP2	sg_hIGF2BP2_957_s	GGATTTGAGCATATACAACC
IGF2BP2	sg_hIGF2BP2_743_s	CCATCCATGCCACCCCAGAG
IGF2BP2	sg_hIGF2BP2_462_a	CACCTCTTCATCCGGGATGT
IGF2BP2	sg_hIGF2BP2_233_s	ACTCAGTCTCTAAAAAGCTA
IGF2BP2	sg_hIGF2BP2_1094_a	AGTGCGCTGAGGTTCAACCC
IGF2BP2	sg_hIGF2BP2_1088_s	AACAAGCCAATCTGATCCCA
IGF2BP2	sg_hIGF2BP2_418_s	AGAGCCATGGAGAAGCTAAG
IGF2BP2	sg_hIGF2BP2_419_s	GAGCCATGGAGAAGCTAAGC
IGF2BP2	sg_hIGF2BP2_363_a	ATATGTGACGTTGACAACGG
IGF2BP2	sg_hIGF2BP2_1093_a	GTGCGCTGAGGTTCAACCCT
IGF2BP2	sg_hIGF2BP2_334_s	ACAGTGGAGAATGTGGAACA
IGF2BP2	sg_hIGF2BP2_280_a	ACTGGCTTACCTCCCACTGC
IGF2BP2	sg_hIGF2BP2_1151_s	CCGTGCTATCTCCACCAGCA
IGF2BP2	sg_hIGF2BP2_908_s	AGAAAATTGAACATGAAACA
IGF2BP2	sg_hIGF2BP2_405_s	CCTGCTGCATTTCAGAGCCA
IGF2BP2	sg_hIGF2BP2_1087_s	CAACAAGCCAATCTGATCCC
IGF2BP2	sg_hIGF2BP2_606_a	GATGGCACCAACAAACTGGG
IGF2BP2	sg_hIGF2BP2_1140_a	CCCTGCTGGTGGAGATAGCA
IGF2BP2	sg_hIGF2BP2_546_s	GGAGCAAGGCCACGCCCCTG
IGF2BP2	sg_hIGF2BP2_671_s	TCACTAAGCAGACCCAGTCC
IGF2BP2	sg_hIGF2BP2_411_a	ATGCCCGCTTAGCTTCTCCA
IGF2BP3	sg_hIGF2BP3_276_s	TATCCCGCCTCATTTACAGT
IGF2BP3	sg_hIGF2BP3_173_s	CCATCGAGGCGCTTTCAGGT
IGF2BP3	sg_hIGF2BP3_708_s	CCACCGTAAAGAAAATGCGG
IGF2BP3	sg_hIGF2BP3_581_a	AGGCGCAGAGGCAAATCACA
IGF2BP3	sg_hIGF2BP3_466_a	GCTGGGCGGCCATTTCATCA
IGF2BP3	sg_hIGF2BP3_1017_s	GACATGTGCCAAAGCTGAGG
IGF2BP3	sg_hIGF2BP3_837_a	ATTATGAGCTAAAATCTTCA
IGF2BP3	sg_hIGF2BP3_1119_a	AGTGGGTGGGAACAGACCCA
IGF2BP3	sg_hIGF2BP3_378_a	AGCTTGGTCCTTACTGGAAT
IGF2BP3	sg_hIGF2BP3_275_s	ATATCCCGCCTCATTTACAG
IGF2BP3	sg_hIGF2BP3_345_s	TCCTCTAGTGAACACTGACT
IGF2BP3	sg_hIGF2BP3_707_s	TCCACCGTAAAGAAAATGCG
IGF2BP3	sg_hIGF2BP3_678_a	TCAGCATACTCACTTAGACT
IGF2BP3	sg_hIGF2BP3_272_a	CTTACCTCCCACTGTAAATG
IGF2BP3	sg_hIGF2BP3_705_s	TGTCCACCGTAAAGAAAATG
IGF2BP3	sg_hIGF2BP3_172_s	GCCATCGAGGCGCTTTCAGG
IGF2BP3	sg_hIGF2BP3_502_s	AACCCCTTGCAGCAGCCCCG
IGF2BP3	sg_hIGF2BP3_269_a	ACCTCCCACTGTAAATGAGG
IGF2BP3	sg_hIGF2BP3_792_s	TATTCTGGAGATTATGCATA
IGF2BP3	sg_hIGF2BP3_141_s	GGACTGCCCGGACGAGAGCT
IGF2BP3	sg_hIGF2BP3_593_a	GTGGGAACCAGCAGGCGCAG
IGF2BP3	sg_hIGF2BP3_307_s	GATAGTTTACTAGTCCAGTA
IGF2BP3	sg_hIGF2BP3_279_s	CCCGCCTCATTTACAGTGGG
IGF2BP3	sg_hIGF2BP3_162_a	CCCACCTGAAAGCGCCTCGA
IGF2BP3	sg_hIGF2BP3_136_a	TGAGGGCCCAGCTCTCGTCC
METTL14	sg_hMETTL14_401_s	TAGACCTCAGAATTTCATCA
METTL14	sg_hMETTL14_732_a	ACCATCTTACCACTCTTCCA
METTL14	sg_hMETTL14_635_s	TAATGAAAAATGCTGGACTT
METTL14	sg_hMETTL14_89_a	TAACACGGCACCAATGCTGT
METTL14	sg_hMETTL14_502_a	AATAAAAACACTTACATGGG
METTL14	sg_hMETTL14_204_s	AAACGTAAGTATCTGGATGA
METTL14	sg_hMETTL14_805_s	AAACCAATAAAAACAATCCT
METTL14	sg_hMETTL14_876_s	CACTGCCTCATGGGGATCAA
METTL14	sg_hMETTL14_286_a	TTGTAAATCTCTTCTTCATA
METTL14	sg_hMETTL14_445_s	TTGAAGAATATCCTAAACTG
METTL14	sg_hMETTL14_366_a	GTCCAGTGTCTACAAAATGT
METTL14	sg_hMETTL14_685_a	CAGAGAAAAATAAATGATCG
METTL14	sg_hMETTL14_394_a	ACATCCCTGATGAAATTCTG
METTL14	sg_hMETTL14_349_a	TGTTGGCAGTAATCATTATG
METTL14	sg_hMETTL14_533_a	TGTTAGTTCTCTGATGTCAA
METTL14	sg_hMETTL14_750_s	TTCTAGTGTTTACGAAAATG
METTL14	sg_hMETTL14_830_s	GACTAAGACTTTAGATCCAA
METTL14	sg_hMETTL14_446_s	TGAAGAATATCCTAAACTGA
METTL14	sg_hMETTL14_867_s	ATTTAGGAACACTGCCTCAT
METTL14	sg_hMETTL14_868_s	TTTAGGAACACTGCCTCATG
METTL14	sg_hMETTL14_464_s	GAGGGAGCTCATCAGGCTAA
METTL14	sg_hMETTL14_811_a	TCTAAAGTCTTAGTCTTCCC
METTL14	sg_hMETTL14_260_s	GGATGAACTAGAAATGCAAC
METTL14	sg_hMETTL14_628_s	TCACTGCTAATGAAAAATGC
METTL14	sg_hMETTL14_90_s	GCTGAAAGTGCCGACAGCAT
METTL16	sg_hMETTL16_620_a	CCTGTATTAACAGAACTAGG
METTL16	sg_hMETTL16_258_s	GAGACTCAACTATATTCACT
METTL16	sg_hMETTL16_177_s	TCTGACGTGTACTCTCCTAA
METTL16	sg_hMETTL16_797_s	AGCTTCGCATACAAGGGGTG
METTL16	sg_hMETTL16_1028_s	GCATAGTCGTTGTCACGACA
METTL16	sg_hMETTL16_634_s	CCTAGTTCTGTTAATACAGG
METTL16	sg_hMETTL16_742_s	AGATGGTATAGCTGCATGCT
METTL16	sg_hMETTL16_617_a	GTATTAACAGAACTAGGCGG
METTL16	sg_hMETTL16_999_s	ATCACCTCTGCGCTCGGAGA
METTL16	sg_hMETTL16_826_s	ACGTACACTGAATTCTGTCA
METTL16	sg_hMETTL16_1081_s	CAGCATAAACGAGTTCCCTG
METTL16	sg_hMETTL16_322_s	CTCCGAAGAGGAATTGACAT
METTL16	sg_hMETTL16_939_s	GAGAAAACCCATAACATTCG
METTL16	sg_hMETTL16_792_s	GGAGGAGCTTCGCATACAAG
METTL16	sg_hMETTL16_242_a	TGAATATAGTTGAGTCTCAA
METTL16	sg_hMETTL16_215_a	GTGGGAATTAGTCTCTCCAA
METTL16	sg_hMETTL16_855_a	ATCATAAAAACTCCAAGCTA
METTL16	sg_hMETTL16_234_a	GTTGAGTCTCAAGGGAACTG
METTL16	sg_hMETTL16_310_s	GACAAAAGTACTCTCCGAAG
METTL16	sg_hMETTL16_579_s	TGCCAATCAATTGGAAGCCA
METTL16	sg_hMETTL16_631_s	CCGCCTAGTTCTGTTAATAC
METTL16	sg_hMETTL16_741_s	TAGATGGTATAGCTGCATGC
METTL16	sg_hMETTL16_391_a	TATCATCCACTTCTGTTGCG
METTL16	sg_hMETTL16_112_s	CATGTTCAGATAAATCTGAA
METTL16	sg_hMETTL16_485_a	TCCATCAGGAGTGTCTTCTG
METTL3	sg_hMETTL3_837_s	ATTCTGTGACTATGGAACCA
METTL3	sg_hMETTL3_394_s	GAGTTGATTGAGGTAAAGCG
METTL3	sg_hMETTL3_259_a	ATGTTAAGGCCAGATCAGAG
METTL3	sg_hMETTL3_1072_s	CTTGCTCTTACACAGAGTGT
METTL3	sg_hMETTL3_657_a	TATCTCCAGATCAACATCTG
METTL3	sg_hMETTL3_111_s	CTTAGATCTACGGAATCCAG
METTL3	sg_hMETTL3_495_s	GGCAGAAAAGAAGGGCCCTG
METTL3	sg_hMETTL3_967_a	CATACTTGCAGGTATCCATG
METTL3	sg_hMETTL3_881_a	CTGAAGTGCAGCTTGCGACA
METTL3	sg_hMETTL3_570_a	AGAGACTAACGAACTGGCAA
METTL3	sg_hMETTL3_1115_a	TCTGAGCAGACAGGTACCTG
METTL3	sg_hMETTL3_762_s	ATTAAATACTACAACAGCCA
METTL3	sg_hMETTL3_174_a	GCTGGGCTTAGGGCCACCAG
METTL3	sg_hMETTL3_840_s	CTGTGACTATGGAACCAAGG
METTL3	sg_hMETTL3_699_s	TCTGAACCAACAGTCCACTA
METTL3	sg_hMETTL3_451_a	TCATGGCAGAGAGCTTGGAA
METTL3	sg_hMETTL3_717_s	TAAGGAACAACAGAGCAAGA
METTL3	sg_hMETTL3_284_a	CAGATGGACACAGCATCAGT
METTL3	sg_hMETTL3_336_a	GCTTTCTACCCCATCTTGAG
METTL3	sg_hMETTL3_138_a	CACTGGGCTGTCACTACGGA
METTL3	sg_hMETTL3_796_s	GTTGAAAAATTTCGCTCTCG
METTL3	sg_hMETTL3_441_a	GAGCTTGGAATGGTCAGCAT
METTL3	sg_hMETTL3_1075_s	GCTCTTACACAGAGTGTCGG
METTL3	sg_hMETTL3_428_a	TCAGCATAGGTTACAAGAGT
METTL3	sg_hMETTL3_339_s	TGCTCCTGCCACTCAAGATG
METTL4	sg_hMETTL4_863_s	TAATTGTGATAGATCCACCA
METTL4	sg_hMETTL4_660_s	ACATCAGACATTACAATTGG
METTL4	sg_hMETTL4_578_a	GACAAACTGCAGGCGTCAAG
METTL4	sg_hMETTL4_499_s	TCTTTACAGTTGATCCAGGA
METTL4	sg_hMETTL4_272_a	TTGGTGACATCAAACAGTTC
METTL4	sg_hMETTL4_168_a	AAATGCAGCACAGACTCCAG
METTL4	sg_hMETTL4_390_s	CTCCATTTCTATTATTGGGA
METTL4	sg_hMETTL4_85_a	GGCAACAAGGTTCATGATGC
METTL4	sg_hMETTL4_748_s	ACAAAAGTGATTACTTTAAT
METTL4	sg_hMETTL4_588_a	ACATAATTCTGACAAACTGC
METTL4	sg_hMETTL4_629_a	TGTTCCATTTCATTCAGAGA
METTL4	sg_hMETTL4_687_s	GGATACATCTGTTACAGAAC
METTL4	sg_hMETTL4_511_s	ATCCAGGAAGGTCTCAAAAG
METTL4	sg_hMETTL4_567_a	GGCGTCAAGTGGTAAAGTAA
METTL4	sg_hMETTL4_920_a	GGTATTTGCTGTATTTGCAG
METTL4	sg_hMETTL4_821_a	AATTACTTACAGTTTAGAAG
METTL4	sg_hMETTL4_657_s	GGAACATCAGACATTACAAT
METTL4	sg_hMETTL4_223_s	AAGCCAGAGAATGATGATGG
METTL4	sg_hMETTL4_866_a	ACTGATTTGTTCTGCCATGG
METTL4	sg_hMETTL4_165_a	TGCAGCACAGACTCCAGAGG
METTL4	sg_hMETTL4_438_s	TCAAGGTGAATTGGATGCTA
METTL4	sg_hMETTL4_105_s	TGAACCTTGTTGCCGTAAAA
METTL4	sg_hMETTL4_336_s	ATGCCAGCAAAGTAATGAAA
METTL4	sg_hMETTL4_291_a	AGCTGGAGTTATATAAGGTT
METTL4	sg_hMETTL4_921_a	AGGTATTTGCTGTATTTGCA
RBM15	sg_hRBM15_333_a	CCCCACCGGTATCATACTCG
RBM15	sg_hRBM15_1834_a	CTGCGATCTAGGCTATCCAG
RBM15	sg_hRBM15_1586_a	CTGGTAACGATGTTCGGTGT
RBM15	sg_hRBM15_174_s	GTGAAGGCCAAACGCTCCCG
RBM15	sg_hRBM15_1396_a	AGGGCAGCAAGAGGAACCCA
RBM15	sg_hRBM15_1097_s	AGTGGATGAGATTTCACCCG
RBM15	sg_hRBM15_887_a	TCCCAAAGCAGCGCCACCAG
RBM15	sg_hRBM15_554_s	CCAGCTTAGTGACGAAGCGG
RBM15	sg_hRBM15_736_a	TACACAGCTTCTATCTTCAG
RBM15	sg_hRBM15_1245_s	CGCGGCCAGACTAGTACTTA
RBM15	sg_hRBM15_1849_s	TGGATAGCCTAGATCGCAGG
RBM15	sg_hRBM15_274_s	GAAAGACCGATAGCGGCGGT
RBM15	sg_hRBM15_222_s	GAGCGGAGCAAGAAGTTAGG
RBM15	sg_hRBM15_342_s	AGCCGCGAGTATGATACCGG
RBM15	sg_hRBM15_198_s	GGTGAGGACTCGACTTCCCG
RBM15	sg_hRBM15_270_s	AGCGGAAAGACCGATAGCGG
RBM15	sg_hRBM15_1415_a	TCGATCAAATTCTCGTGCCA
RBM15	sg_hRBM15_1283_s	GAACTTAGATATGTCTCACC
RBM15	sg_hRBM15_369_a	GGGAGCTATAACTATGCAAG
RBM15	sg_hRBM15_529_s	CTCTGAAGATAAGCGAGTTG
RBM15	sg_hRBM15_177_s	AAGGCCAAACGCTCCCGTGG
RBM15	sg_hRBM15_1777_a	GTGCTGCGTTCTCGGACTGG
RBM15	sg_hRBM15_1729_s	TACTATACAGAGATCGTGAT
RBM15	sg_hRBM15_659_a	TGGCCGCCGGAAGTTCACAA
RBM15	sg_hRBM15_344_s	CCGCGAGTATGATACCGGTG
SF3B1	sg_hSF3B1_1742_a	TAATCTTCATCAATCAATAG
SF3B1	sg_hSF3B1_1984_s	TCCTGGCAAGCGAGACACAC
SF3B1	sg_hSF3B1_1008_s	CAGTAAAAGAAAATCACGGT
SF3B1	sg_hSF3B1_806_a	CCTGGTGTATCACCTCGTCC
SF3B1	sg_hSF3B1_550_s	GGAGAACTAAAAGTCGTCAA
SF3B1	sg_hSF3B1_261_a	ATCATTAAGCAATGCCACAG
SF3B1	sg_hSF3B1_1271_a	TTTCGAGCTGGAGTTCGAAT
SF3B1	sg_hSF3B1_2212_s	AAGGGTATCCGCCAACACAG
SF3B1	sg_hSF3B1_2508_s	TTAGTTAGTTGATACTACTG
SF3B1	sg_hSF3B1_1540_a	TAATCTGACGCAATGCAGCC
SF3B1	sg_hSF3B1_1726_a	ATAGCGGTTCAATGACCACG
SF3B1	sg_hSF3B1_390_a	AAAAGGATCAAGACGCTCTG
SF3B1	sg_hSF3B1_949_s	GAGACTCCTCGAACAGATCG
SF3B1	sg_hSF3B1_1007_s	CCAGTAAAAGAAAATCACGG
SF3B1	sg_hSF3B1_714_s	TGAGACACCAGGTCGTGCAA
SF3B1	sg_hSF3B1_952_s	ACTCCTCGAACAGATCGAGG
SF3B1	sg_hSF3B1_690_s	GCATACTCCTTCCTTAAGAT
SF3B1	sg_hSF3B1_1307_a	GTCATACCACCCAAAGGTGT
SF3B1	sg_hSF3B1_715_s	GAGACACCAGGTCGTGCAAA
SF3B1	sg_hSF3B1_453_s	AATGAATGCTAGGACTTACA
SF3B1	sg_hSF3B1_873_s	CAGTGCTCGTAAAAACAGAT
SF3B1	sg_hSF3B1_1256_a	CGAATAGGAACATAACCAGC
SF3B1	sg_hSF3B1_1036_s	ACACCAGCTAGTCAGATGGG
SF3B1	sg_hSF3B1_686_a	GTCTCATCCCATCTTAAGGA
SF3B1	sg_hSF3B1_2193_s	TGTGTTAAAGCCTTTATGGA
SRSF2	sg_hSRSF2_388_a	AACGACTCCGACTCCGGGAT
SRSF2	sg_hSRSF2_424_a	TCGAGCGGCTGTAGCGAGAT
SRSF2	sg_hSRSF2_177_a	CTTGTCGTGAAAGCGAACGA
SRSF2	sg_hSRSF2_45_s	GGAGGGTATGACCTCCCTCA
SRSF2	sg_hSRSF2_271_s	CGGGTGCAAATGGCGCGCTA
SRSF2	sg_hSRSF2_84_a	GAAGACGCGCCTCAGCGTGT
SRSF2	sg_hSRSF2_347_s	GGGGCGGTGGCTACGGACGC
SRSF2	sg_hSRSF2_139_a	CCTTGGTGTAGCGGTCCCGC
SRSF2	sg_hSRSF2_219_s	TGAGGACGCTATGGATGCCA
SRSF2	sg_hSRSF2_307_a	TGCGGGGTGGCGGTCCCCGG
SRSF2	sg_hSRSF2_393_a	CCTGGAACGACTCCGACTCC
SRSF2	sg_hSRSF2_201_s	TCACGACAAGCGCGACGCTG
SRSF2	sg_hSRSF2_48_s	GGGTATGACCTCCCTCAAGG
SRSF2	sg_hSRSF2_150_s	CCCGCGGGACCGCTACACCA
SRSF2	sg_hSRSF2_160_s	CGCTACACCAAGGAGTCCCG
SRSF2	sg_hSRSF2_392_s	GCCGCAGCCGATCCCGGAGT
SRSF2	sg_hSRSF2_394_a	ACCTGGAACGACTCCGACTC
SRSF2	sg_hSRSF2_86_s	GCACCTCGCCCGACACGCTG
SRSF2	sg_hSRSF2_365_s	GTCCCGCCCGCAGCCCTAGG
SRSF2	sg_hSRSF2_361_a	CCCTCAGCCCCGTTTACCTG
SRSF2	sg_hSRSF2_107_s	GGCGCGTCTTCGAGAAGTAC
SRSF2	sg_hSRSF2_69_a	CGTGTCGGGCGAGGTGCGGT
SRSF2	sg_hSRSF2_411_a	GCGAGATCGGCTGCGAGACC
SRSF2	sg_hSRSF2_382_a	TCCGACTCCGGGATCGGCTG
SRSF2	sg_hSRSF2_304_s	GACTCACACCACAGCCGCCG
TET1	sg_hTET1_3472_s	CCACCCCATCAAGAGATCGG
TET1	sg_hTET1_1414_a	GGAGTGTGTCCTGAGCCCAA
TET1	sg_hTET1_1772_s	GAAGAAAAGAAAGCGATGTG
TET1	sg_hTET1_2166_s	CAGTTAACTGATCACGTGAA
TET1	sg_hTET1_332_a	GGAGAGTCGCCTGCTAAGAG
TET1	sg_hTET1_3927_a	CTGCCATCACGTTAGCACAC
TET1	sg_hTET1_902_a	TATAACCTTATTAAGACTGG
TET1	sg_hTET1_2900_s	ACAAAGTTCATGCAACACGG
TET1	sg_hTET1_2488_a	ATGGAACTGCAGTTAAAGCC
TET1	sg_hTET1_1537_s	TCCTGCCAGCTAACACTCAG
TET1	sg_hTET1_3676_s	GGAAACCACTGGCTCAAACG
TET1	sg_hTET1_3524_s	AGAAAATGATCGGCAGAAGT
TET1	sg_hTET1_3781_a	AATAAGCTGAGTGAATCCAA
TET1	sg_hTET1_3324_a	GCTGTACATTACATGTGACA
TET1	sg_hTET1_1360_a	CCATATGAGACAGTGCTTTG
TET1	sg_hTET1_3218_s	TGCAACCCATACCCAAATTG
TET1	sg_hTET1_941_s	CTTGAACCTTAGAAACTGCT
TET1	sg_hTET1_1808_a	GTAAGTGCATTCACCACAGT
TET1	sg_hTET1_441_a	AGTGCTTTACTCCCAAAGCA
TET1	sg_hTET1_3464_a	TTTCCGCCGATCTCTTGATG
TET1	sg_hTET1_2939_a	AGCTGAGTTGATATGTGAGT
TET1	sg_hTET1_2036_s	CTACAGTAGATGTGGTCATG
TET1	sg_hTET1_358_a	GATTTGGCTACGACCAGTGG
TET1	sg_hTET1_2669_s	GAGATTAACATTGGAGCAAG
TET1	sg_hTET1_1806_s	TGCCAGCAGAAGACCAACTG
TET2	sg_hTET2_374_s	TGGAGAAAGACGTAACTTCG
TET2	sg_hTET2_804_a	TCTGCCCTGAGGTATGCGAT
TET2	sg_hTET2_1714_a	GATTCCGCTTGGTGAAAACG
TET2	sg_hTET2_1973_s	GTTCCAAAAACCCTCACACC
TET2	sg_hTET2_2200_a	GGGAGATGTGAACTCTGGGA
TET2	sg_hTET2_1477_s	GGAATGACATACAGACTGCA
TET2	sg_hTET2_1020_s	CCTGCAGAAAATAACATCCA
TET2	sg_hTET2_198_s	TATGGAATACCCTGTATGAA
TET2	sg_hTET2_1207_a	GGAGAAAGAAGCAATTGTGA
TET2	sg_hTET2_628_a	GCAGAAACTGTAGCACCATT
TET2	sg_hTET2_1713_a	ATTCCGCTTGGTGAAAACGA
TET2	sg_hTET2_811_s	CTCACCCATCGCATACCTCA
TET2	sg_hTET2_1634_s	GATTCTGAAGGGTCGAGACA
TET2	sg_hTET2_815_a	TGCGGAATTGATCTGCCCTG
TET2	sg_hTET2_1929_s	ATGAATCAAGGGCAGTCCCA
TET2	sg_hTET2_2093_a	CAAGTGCTGTTTCAACACTG
TET2	sg_hTET2_1667_a	TTTCAGATAGTGCTGTGTTG
TET2	sg_hTET2_1444_a	CTGTTCACACAATTATTCTG
TET2	sg_hTET2_1745_s	ATCCCATCTAAAACGTAATG
TET2	sg_hTET2_709_a	ACCGCAATGGAAACACAATC
TET2	sg_hTET2_740_a	AATGGCATTTATGTGAGATG
TET2	sg_hTET2_663_s	TCTTCCGTGGAACACACACA
TET2	sg_hTET2_1935_a	GATGTTGGTCCACTGTACCT
TET2	sg_hTET2_1712_a	TTCCGCTTGGTGAAAACGAG
TET2	sg_hTET2_1419_a	TTTCAGAAAGCATCGGAGAA
TET3	sg_hTET3_2388_a	GTGACTCCAAGAAGCCACTG
TET3	sg_hTET3_3263_s	CCTCTACAATGGGTGCACCG
TET3	sg_hTET3_1435_s	ACATCCAGTCAGTATTCAAG
TET3	sg_hTET3_689_s	CAACCGTGAGATGAGTCGTG
TET3	sg_hTET3_299_s	AAAAGTAGGGCTTCTCAAGG
TET3	sg_hTET3_2670_a	CACTCACCCACTTTGCAATG
TET3	sg_hTET3_1001_s	GCCCCAGATCTCTCCCCAAG
TET3	sg_hTET3_1724_s	GCTTCCAGACAGACCACCCA
TET3	sg_hTET3_2986_s	TCAACGGCTGCAAGTATGCT
TET3	sg_hTET3_2038_a	GACCTCATTTCCTGAGTAGG
TET3	sg_hTET3_3080_a	GTACAGGGGAGCGACTTCGG
TET3	sg_hTET3_1195_a	GGAGCCCGGAGGTAAGACTG
TET3	sg_hTET3_3399_s	GAGAACCAGAATGCAAAGGT
TET3	sg_hTET3_850_s	AATGCCCTGACTACCTCGAG
TET3	sg_hTET3_3299_s	CAAGGAAGACAATCGCTGCG
TET3	sg_hTET3_3163_s	TAGCGATTGACTGCCGTCTG
TET3	sg_hTET3_2632_s	TCGAGAAGGTCATCTACACG
TET3	sg_hTET3_2555_a	TTCCCGGATAGAGGCGACCG
TET3	sg_hTET3_455_s	ACGGCAGCTAAGCGCCTCAG
TET3	sg_hTET3_3137_s	GTCTACACAGGTGACCAACG
TET3	sg_hTET3_2285_s	AATCAAGATTGAGTCTTCGG
TET3	sg_hTET3_384_a	CTGGAACAGGTCCATCAACT
TET3	sg_hTET3_843_a	CCAGCCACTCGAGGTAGTCA
TET3	sg_hTET3_2661_a	ACTTTGCAATGGGGCAACCG
TET3	sg_hTET3_428_s	CTCAGGGCCAGTGTACCATG
TRAP1	sg_hTRAP1_657_s	AGTGGAGGTCTATTCCCGCT
TRAP1	sg_hTRAP1_212_a	CTGCTGATAATCGAGTGCAG
TRAP1	sg_hTRAP1_530_s	TGGGGACGATTGCCAGATCG
TRAP1	sg_hTRAP1_1052_a	CGGCTCACATCAAACATGGA
TRAP1	sg_hTRAP1_853_a	GCCTTCCATTCAAGTACAAG
TRAP1	sg_hTRAP1_1345_s	TACGGCCTGTTCATGCGGGA
TRAP1	sg_hTRAP1_397_s	CGTCACAAACTGGTGTCTGA
TRAP1	sg_hTRAP1_1159_s	AAGTGGCTGCGCTTCATCCG
TRAP1	sg_hTRAP1_930_s	TGTCCGTGAGTGGCAACATG
TRAP1	sg_hTRAP1_866_s	CCTTGTACTTGAATGGAAGG
TRAP1	sg_hTRAP1_920_s	ACCCCAAGGATGTCCGTGAG
TRAP1	sg_hTRAP1_993_s	CTACACCCTGCACTATAAGA
TRAP1	sg_hTRAP1_780_a	GCTGGAAAACTCCTTGCAGT
TRAP1	sg_hTRAP1_1043_s	TCTACGTGCCCGACATGGTG
TRAP1	sg_hTRAP1_672_a	CTGGTAACCCAGGCTCCCCG
TRAP1	sg_hTRAP1_1142_s	CCACGGACATCCTGCCCAAG
TRAP1	sg_hTRAP1_1341_s	AGATTACGGCCTGTTCATGC
TRAP1	sg_hTRAP1_922_a	ACTCCTCATGTTGCCACTCA
TRAP1	sg_hTRAP1_987_a	TGCGTCCGTCTTATAGTGCA
TRAP1	sg_hTRAP1_448_s	TTGCAGACCAATGCCGAGAA
TRAP1	sg_hTRAP1_977_a	TTATAGTGCAGGGTGTAGCG
TRAP1	sg_hTRAP1_949_a	CGTGAGCCTGCGCGACGTAG
TRAP1	sg_hTRAP1_213_a	GCTGCTGATAATCGAGTGCA
TRAP1	sg_hTRAP1_189_s	GTTCAGCACGCAGACCGCCG
TRAP1	sg_hTRAP1_639_s	TTTCATGGTGGCTGACAGAG
WDR48	sg_hWDR48_186_a	TTAGAGTATTCACATCCCAA
WDR48	sg_hWDR48_380_s	AATGAAGCTTAAAGGGCACA
WDR48	sg_hWDR48_609_a	AAATTAGCACCCGAATGTCA
WDR48	sg_hWDR48_761_a	GTCATTGTCATAATCTCCAG
WDR48	sg_hWDR48_288_s	AGCCTGGCCATGAATCAACT
WDR48	sg_hWDR48_473_a	TATACATCTCTGCTGGCCAA
WDR48	sg_hWDR48_1114_s	CTGGTTTCAGCAGCCCTGAT
WDR48	sg_hWDR48_1006_s	AAATGGTGTATGTGCCAAAT
WDR48	sg_hWDR48_858_a	GTCTCTTATCATTAAGAATG
WDR48	sg_hWDR48_685_a	GTTGCAACCCAAATTGCAGG
WDR48	sg_hWDR48_392_s	AGGGCACACGGATAATGTGA
WDR48	sg_hWDR48_157_s	AAGAACTAGTAGCATCAGCT
WDR48	sg_hWDR48_113_s	TCTATTACAGGATTACGTAA
WDR48	sg_hWDR48_802_a	TGGTCAGGTTGTGTACAAAG
WDR48	sg_hWDR48_815_s	TCTTTGTACACAACCTGACC
WDR48	sg_hWDR48_307_s	TGGGAACAATCATTGTATCA
WDR48	sg_hWDR48_561_s	TTCACACATGTGTATTCTGG
WDR48	sg_hWDR48_445_s	GCCTGTCAGGCAGTTCTGAT
WDR48	sg_hWDR48_548_a	ACCAGAATACACATGTGTGA
WDR48	sg_hWDR48_182_s	GGACAGACAAATATTCCTTT
WDR48	sg_hWDR48_101_s	GTCAACATTAAGGACACATA
WDR48	sg_hWDR48_1031_s	CTCAGTAGACTTAAAAACAG
WDR48	sg_hWDR48_131_s	AAAGGCCTTAGCATATGCCA
WDR48	sg_hWDR48_335_s	TTCACAGGTGTTACGGGTAT
WDR48	sg_hWDR48_610_s	ACCTAAGAAACCCTGACATT
WDR5	sg_hWDR5_650_a	GAACTTCACAAAAGACACGG
WDR5	sg_hWDR5_457_s	TTCAGTTTGACGAAAGCGTG
WDR5	sg_hWDR5_60_a	TCTGAGTGGCGGATGACGAA
WDR5	sg_hWDR5_280_s	AGGGAATATCCGATGTAGCC
WDR5	sg_hWDR5_521_s	AGCTCACTCGGATCCAGTCT
WDR5	sg_hWDR5_590_s	TTTGCTTCGAAGTCGCATCT
WDR5	sg_hWDR5_226_s	AAATTTGGGGCGCGTATGAT
WDR5	sg_hWDR5_152_a	ATTCGGGCTGAATTTCACGG
WDR5	sg_hWDR5_375_s	AAGTGTCTGAAAACCCTGAA
WDR5	sg_hWDR5_648_a	ACTTCACAAAAGACACGGGG
WDR5	sg_hWDR5_421_a	GAGACAATAAGGTTGGACTG
WDR5	sg_hWDR5_649_a	AACTTCACAAAAGACACGGG
WDR5	sg_hWDR5_74_a	GGCACGCACCTTGCTCTGAG
WDR5	sg_hWDR5_71_a	ACGCACCTTGCTCTGAGTGG
WDR5	sg_hWDR5_653_a	GGAGAACTTCACAAAAGACA
WDR5	sg_hWDR5_266_a	GGCTACATCGGATATTCCCT
WDR5	sg_hWDR5_265_a	GCTACATCGGATATTCCCTT
WDR5	sg_hWDR5_652_a	GAGAACTTCACAAAAGACAC
WDR5	sg_hWDR5_627_s	CAGTGCCTGAAGACGCTCAT
WDR5	sg_hWDR5_278_a	ATCTGACGACCAGGCTACAT
WDR5	sg_hWDR5_651_a	AGAACTTCACAAAAGACACG
WDR5	sg_hWDR5_306_a	CATCTGAGGCAGAAACAAGA
WDR5	sg_hWDR5_464_s	TGACGAAAGCGTGAGGATAT
WDR5	sg_hWDR5_428_a	GGATCCTGAGACAATAAGGT
WDR5	sg_hWDR5_557_a	ATAGCTACTTGAAACTATCA
WDR76	sg_hWDR76_1160_s	TGATGGCACGTTACGCTGTG
WDR76	sg_hWDR76_712_a	TCATCTGCTACTAATGTCGG
WDR76	sg_hWDR76_487_s	CGGGATTGTCACCCTACGAA
WDR76	sg_hWDR76_815_s	TAAAGGATTTCTGCACACAT
WDR76	sg_hWDR76_936_s	ACCGTTTACAAAGTTACCAC
WDR76	sg_hWDR76_233_s	AAAGAATTCTAACAATGAAG
WDR76	sg_hWDR76_380_s	CAAGCTACAACCCAAGAGAA
WDR76	sg_hWDR76_115_a	ATTAAAACTGTAGTCTGTGC
WDR76	sg_hWDR76_604_s	GACAGCCTCCTAAATCCAAA
WDR76	sg_hWDR76_1050_s	ACCCAGCAACCTAAAGAAGA
WDR76	sg_hWDR76_1127_a	ATAGCTCAGTGACAGTATGT
WDR76	sg_hWDR76_715_a	GTTTCATCTGCTACTAATGT
WDR76	sg_hWDR76_679_a	GCTGGTAATGAAACTCCCGA
WDR76	sg_hWDR76_1158_s	TATGATGGCACGTTACGCTG
WDR76	sg_hWDR76_410_s	GATGAATCTCAGTGTTGATG
WDR76	sg_hWDR76_1128_a	CATAGCTCAGTGACAGTATG
WDR76	sg_hWDR76_1014_s	GGGGCCAAATTTGGGCAAGT
WDR76	sg_hWDR76_748_a	GTCATTTCTAAAGGCCCAGG
WDR76	sg_hWDR76_1078_a	CAGCTAACTGGCTGACTATG
WDR76	sg_hWDR76_271_s	AAATAAAGAAAACTTGCAGA
WDR76	sg_hWDR76_183_a	GGCACATAAGCTGGTCTAGC
WDR76	sg_hWDR76_426_s	GATGTGGAAAGTAGTCAGGA
WDR76	sg_hWDR76_344_a	ACTTTCAGTATGAACAGCTG
WDR76	sg_hWDR76_1115_a	CAGTATGTGGGCCGGATTGG
WDR76	sg_hWDR76_854_s	AAGTAGTAAGAACACTGAGA
WTAP	sg_hWTAP_120_s	GCATATGTACAAGCTTTGGA
WTAP	sg_hWTAP_603_s	GAGCTTAAAAGCAGTCAGGA
WTAP	sg_hWTAP_533_a	AAGTTGTGCAATACGTCCCT
WTAP	sg_hWTAP_704_s	GAAGGAGACACGCCAGCAGT
WTAP	sg_hWTAP_197_s	AAAACTAAAGCAACAACAGC
WTAP	sg_hWTAP_332_s	TGCCCAACTGAGATCAACAA
WTAP	sg_hWTAP_470_s	CCAAACAGGGAAAAAGTTAA
WTAP	sg_hWTAP_401_s	GGAACAGACTAAAGACAAAC
WTAP	sg_hWTAP_581_s	TTTACAGAAGAAATACAGTG
WTAP	sg_hWTAP_494_s	GAAGTGTCGAATGCTTATCC
WTAP	sg_hWTAP_119_s	AGCATATGTACAAGCTTTGG
WTAP	sg_hWTAP_534_a	CAAGTTGTGCAATACGTCCC
WTAP	sg_hWTAP_528_s	CTTGGAAGGCAGCTGTCCCA
WTAP	sg_hWTAP_514_s	AGGAGAATCAAGAGCTTGGA
WTAP	sg_hWTAP_245_s	TGTAATGCGACTAGCAACCA
WTAP	sg_hWTAP_644_s	CCAGCTTGATGAAGAAGTAG
WTAP	sg_hWTAP_156_s	TCATCAGCTAATGATGTAAC
WTAP	sg_hWTAP_212_s	ACAGCAGGAGTCTGCACGCA
WTAP	sg_hWTAP_754_s	CCTCTGCCCCAAGTACCAGC
WTAP	sg_hWTAP_557_s	TGCACAACTTGAAGCAGAGT
WTAP	sg_hWTAP_116_s	TGAAGCATATGTACAAGCTT
WTAP	sg_hWTAP_749_a	TGTAGTCCTGCTGGTACTTG
WTAP	sg_hWTAP_705_a	GCTGGTACTGAGCCAACTGC
WTAP	sg_hWTAP_510_s	ATCCAGGAGAATCAAGAGCT
WTAP	sg_hWTAP_313_a	GATCTCAGTTGGGCAACGCT
YTHDC1	sg_hYTHDC1_801_s	TGATTATGACACTCGAAGTG
YTHDC1	sg_hYTHDC1_1310_a	AGATGAGCCGACTTAGTGAA
YTHDC1	sg_hYTHDC1_366_a	ATTCTTATAAGGTTCTCTGG
YTHDC1	sg_hYTHDC1_967_s	TCTGCATCAGAGTCATATGC
YTHDC1	sg_hYTHDC1_578_s	GTGGTTCTTCTGATGAGCAA
YTHDC1	sg_hYTHDC1_221_a	TTGCTAACAGATGAGCTCAG
YTHDC1	sg_hYTHDC1_1124_s	ATCTTGCATTTAGATCTGCA
YTHDC1	sg_hYTHDC1_687_s	GGTGGATGAAGATGGAGAGG
YTHDC1	sg_hYTHDC1_1261_s	ATGAGTGCTAAAATGCTGGG
YTHDC1	sg_hYTHDC1_1223_s	ACGGAGGATCTCCTATACAC
YTHDC1	sg_hYTHDC1_1311_a	GAGATGAGCCGACTTAGTGA
YTHDC1	sg_hYTHDC1_1360_s	GAACATAAACCAGTAAAGAT
YTHDC1	sg_hYTHDC1_471_s	TCAGAGAATTGGGCTTGAAG
YTHDC1	sg_hYTHDC1_453_s	TCCTACGCCAGATGGTTCTG
YTHDC1	sg_hYTHDC1_443_a	ACCTCAGAACCATCTGGCGT
YTHDC1	sg_hYTHDC1_332_s	ACAAGCGTCTAGATGCTGAT
YTHDC1	sg_hYTHDC1_1224_s	CGGAGGATCTCCTATACACT
YTHDC1	sg_hYTHDC1_401_s	AACCTGAAAAAACCTGTGTC
YTHDC1	sg_hYTHDC1_597_s	AGGGAACAACACTGAGAATG
YTHDC1	sg_hYTHDC1_1369_s	CCAGTAAAGATCGGACGTGA
YTHDC1	sg_hYTHDC1_1374_s	AAAGATCGGACGTGATGGAC
YTHDC1	sg_hYTHDC1_1258_s	GGAATGAGTGCTAAAATGCT
YTHDC1	sg_hYTHDC1_445_s	GCCAAATCTCCTACGCCAGA
YTHDC1	sg_hYTHDC1_1340_a	ACTGGTTTATGTTCATTCCA
YTHDC1	sg_hYTHDC1_1314_s	TGAATTACCCTTCACTAAGT
YTHDC2	sg_hYTHDC2_1960_s	GGTTTGCTGACAGTACACAT
YTHDC2	sg_hYTHDC2_513_s	ACAAGTGGGCGACTCAACAA
YTHDC2	sg_hYTHDC2_2203_s	CCAAAGCTAGTGCCATACAG
YTHDC2	sg_hYTHDC2_1279_s	GTTTCAAGCCTGAATCTCAG
YTHDC2	sg_hYTHDC2_1584_s	GTAGAACAGTTAATCAGTAT
YTHDC2	sg_hYTHDC2_2737_s	GGCAAAAAGCACGAAGTGAT
YTHDC2	sg_hYTHDC2_748_a	GCGATAGCTGCCAATCGTCT
YTHDC2	sg_hYTHDC2_233_a	CTGACTGAGTCGATGAATAA
YTHDC2	sg_hYTHDC2_2520_s	TTGCCAGTAGAACCACATCT
YTHDC2	sg_hYTHDC2_1055_a	TATAAAGAGATTTACATCCA
YTHDC2	sg_hYTHDC2_1869_a	GAAAAATTAGTACTGCACCT
YTHDC2	sg_hYTHDC2_1237_s	AACAAACCACACTTACAGAA
YTHDC2	sg_hYTHDC2_2208_s	GCTAGTGCCATACAGCGGAA
YTHDC2	sg_hYTHDC2_1232_a	TGAGTACCATTCTGTAAGTG
YTHDC2	sg_hYTHDC2_1422_a	TATGTAGCCATATATCAGAA
YTHDC2	sg_hYTHDC2_724_a	TGAGTACAAAATATACGGCA
YTHDC2	sg_hYTHDC2_1932_a	CAAACCGCTTGTCATCAAAC
YTHDC2	sg_hYTHDC2_2741_s	AAAAGCACGAAGTGATGGGT
YTHDC2	sg_hYTHDC2_941_s	GACTGTGACACATGTTATCG
YTHDC2	sg_hYTHDC2_723_a	GAGTACAAAATATACGGCAG
YTHDC2	sg_hYTHDC2_2740_s	AAAAAGCACGAAGTGATGGG
YTHDC2	sg_hYTHDC2_1974_a	TTGAATGAAGCATAAAGACT
YTHDC2	sg_hYTHDC2_2357_a	AGCAATGGGACAATTAACTG
YTHDC2	sg_hYTHDC2_685_a	CAATCATCTAAAAGGAACTG
YTHDC2	sg_hYTHDC2_671_s	TGGGTCTGGAAAGACCACAC
YTHDF1	sg_hYTHDF1_696_s	AGTTTCAAAGCCGACCTCGT
YTHDF1	sg_hYTHDF1_1002_s	TGCCCCACGCAACAGAAACG
YTHDF1	sg_hYTHDF1_827_s	TTGGCACCTGGGATAACAAG
YTHDF1	sg_hYTHDF1_211_a	TAGACCACGGAGCCTCATTG
YTHDF1	sg_hYTHDF1_438_a	GGTGTAGCTGCTCCCATACG
YTHDF1	sg_hYTHDF1_573_s	CATGGTTGGCCTGAAGATTG
YTHDF1	sg_hYTHDF1_350_s	GGAACAACATCTATCAGCAC
YTHDF1	sg_hYTHDF1_111_a	ATTTGACTGTCCAGTAAGGT
YTHDF1	sg_hYTHDF1_993_a	CGCCGCGTTTCTGTTGCGTG
YTHDF1	sg_hYTHDF1_826_s	ATTGGCACCTGGGATAACAA
YTHDF1	sg_hYTHDF1_185_a	TAAGGAAATCCAATGGACGG
YTHDF1	sg_hYTHDF1_267_a	TCCGTTACTGAGCTGTCCGT
YTHDF1	sg_hYTHDF1_695_s	CAGTTTCAAAGCCGACCTCG
YTHDF1	sg_hYTHDF1_210_s	ATTTCCTTACTCCCTCAATG
YTHDF1	sg_hYTHDF1_656_s	GTGTCCTTTCTGGCAACGGT
YTHDF1	sg_hYTHDF1_244_a	TGGTGAGGTATGGAATCGGA
YTHDF1	sg_hYTHDF1_264_a	GTTACTGAGCTGTCCGTAGG
YTHDF1	sg_hYTHDF1_655_s	GGTGTCCTTTCTGGCAACGG
YTHDF1	sg_hYTHDF1_791_a	TCCATGTTATGCTTTATGGG
YTHDF1	sg_hYTHDF1_184_a	AAGGAAATCCAATGGACGGC
YTHDF1	sg_hYTHDF1_245_a	GTGGTGAGGTATGGAATCGG
YTHDF1	sg_hYTHDF1_1080_a	GGGGTGGGATTCGACGCTGG
YTHDF1	sg_hYTHDF1_1048_s	GGCAGCGATAGCAACTCTCC
YTHDF1	sg_hYTHDF1_786_a	GTTATGCTTTATGGGTGGAG
YTHDF1	sg_hYTHDF1_982_a	TGTTGCGTGGGGCAACCCAG
YTHDF2	sg_hYTHDF2_1068_s	TGGGTAGCACCTCGGAACCG
YTHDF2	sg_hYTHDF2_563_s	GAATACTATAGACCAAGGGA
YTHDF2	sg_hYTHDF2_659_s	GTCCATTACTAGTAACATCG
YTHDF2	sg_hYTHDF2_778_s	AGACCAAGAATGGCATTGCA
YTHDF2	sg_hYTHDF2_867_a	TCTGAACCAAAGCCTGTGAG
YTHDF2	sg_hYTHDF2_382_a	GCTGAGAAGTCAATCCCACT
YTHDF2	sg_hYTHDF2_279_s	TCTTATGGACAGCTGAGCAA
YTHDF2	sg_hYTHDF2_190_a	GAATAGGAGAAGCCAATGGA
YTHDF2	sg_hYTHDF2_964_s	CAGTGGCTCAGGCATCAGTA
YTHDF2	sg_hYTHDF2_475_a	ATGGCTCCACCTAAGGAGCT
YTHDF2	sg_hYTHDF2_558_s	GGCATGAATACTATAGACCA
YTHDF2	sg_hYTHDF2_559_s	GCATGAATACTATAGACCAA
YTHDF2	sg_hYTHDF2_1094_s	TGGGTTCGGTCATAATGGGG
YTHDF2	sg_hYTHDF2_256_a	TGTCCATAAGAAGTTAAGTA
YTHDF2	sg_hYTHDF2_417_s	TGGGGAAATAACAGTTCTCA
YTHDF2	sg_hYTHDF2_229_s	GTGAAGCTGCTTGGTCTACG
YTHDF2	sg_hYTHDF2_866_a	CTGAACCAAAGCCTGTGAGG
YTHDF2	sg_hYTHDF2_1066_a	AACCCACTGCCACGGTTCCG
YTHDF2	sg_hYTHDF2_133_a	GCAGTATATGCATTATTCTG
YTHDF2	sg_hYTHDF2_398_s	TGGGATTGACTTCTCAGCAT
YTHDF2	sg_hYTHDF2_303_a	GCCCAAACATTGCATCTGGT
YTHDF2	sg_hYTHDF2_231_s	GAAGCTGCTTGGTCTACGGG
YTHDF2	sg_hYTHDF2_230_s	TGAAGCTGCTTGGTCTACGG
YTHDF2	sg_hYTHDF2_175_a	ATGGAGGGACTGTAGTAACT
YTHDF2	sg_hYTHDF2_295_a	ATTGCATCTGGTAGGAAGTG
YTHDF3	sg_hYTHDF3_326_s	TGGTGTATTTAGTCAACCTG
YTHDF3	sg_hYTHDF3_762_s	CAACCGAAACTTAAACCCAA
YTHDF3	sg_hYTHDF3_1077_s	TGGGTAGCTCCTCGTAACAG
YTHDF3	sg_hYTHDF3_892_a	TGCTGGATTATAGTTTGAGG
YTHDF3	sg_hYTHDF3_506_s	GAGAGCTATTACTGATGGAC
YTHDF3	sg_hYTHDF3_178_a	ATGGATGGAGCATAGTAACT
YTHDF3	sg_hYTHDF3_621_s	GCTGCAGTGACAAAAACTGT
YTHDF3	sg_hYTHDF3_414_s	TTCTCTACATGGGGGACAAG
YTHDF3	sg_hYTHDF3_988_a	TGAGGTCCTTGTTGCTGCTG
YTHDF3	sg_hYTHDF3_325_s	ATGGTGTATTTAGTCAACCT
YTHDF3	sg_hYTHDF3_253_a	TAGGTTGTCAGATATGGCAT
YTHDF3	sg_hYTHDF3_761_s	TCAACCGAAACTTAAACCCA
YTHDF3	sg_hYTHDF3_405_s	AATGCTGATTTCTCTACATG
YTHDF3	sg_hYTHDF3_352_a	CCATGTTGACCAAGAAATGG
YTHDF3	sg_hYTHDF3_937_a	AGTTGGCTTTGCACCAATGG
YTHDF3	sg_hYTHDF3_306_s	GAACATCACTATATACCAGA
YTHDF3	sg_hYTHDF3_406_s	ATGCTGATTTCTCTACATGG
YTHDF3	sg_hYTHDF3_249_a	TTGTCAGATATGGCATAGGC
YTHDF3	sg_hYTHDF3_564_s	GGCATTAGCAGTATTGAGCA
YTHDF3	sg_hYTHDF3_748_a	TTGGGTTTAAGTTTCGGTTG
YTHDF3	sg_hYTHDF3_682_a	GGTGCTGCACTGCTAACTGG
YTHDF3	sg_hYTHDF3_1122_s	GGAGCGGGCAGTGAAAACTT
YTHDF3	sg_hYTHDF3_331_a	GGGGTATTTCCTAATGCCCC
YTHDF3	sg_hYTHDF3_154_a	ATGTATGGATCTGACATTGG
YTHDF3	sg_hYTHDF3_935_s	ATTAATTCAACCACCACCAT
ZNF217	sg_hZNF217_833_s	CAAAATCTCACCCTGAAACG
ZNF217	sg_hZNF217_542_s	GGACACATAATGGCAAATCG
ZNF217	sg_hZNF217_260_s	AACATGTCTTAATGCAACAC
ZNF217	sg_hZNF217_1302_a	ACCACCTTCCCCTCGATCCA
ZNF217	sg_hZNF217_1077_s	CCACGGCGAAGCGCCCTCCG
ZNF217	sg_hZNF217_1952_a	TGGGTGGTACTGCCATCCGG
ZNF217	sg_hZNF217_1603_s	GCTGCTGAAGTCAAGAACGA
ZNF217	sg_hZNF217_1794_s	ACCAGCACACAAAGATACTC
ZNF217	sg_hZNF217_783_s	AGGAATGCCGTCCTCGAGGG
ZNF217	sg_hZNF217_543_s	GACACATAATGGCAAATCGG
ZNF217	sg_hZNF217_1079_a	TTGGGATCCGCGTCCACGGA
ZNF217	sg_hZNF217_779_a	AGGAAGTCCTCCCTCGAGGA
ZNF217	sg_hZNF217_907_s	GCTTGGCAGCTGGCTACCAA
ZNF217	sg_hZNF217_521_s	GGTTTCTTAAAAATCACATG
ZNF217	sg_hZNF217_176_s	AAAATGTCATCCAAATCGAG
ZNF217	sg_hZNF217_1080_a	CTTGGGATCCGCGTCCACGG
ZNF217	sg_hZNF217_1135_s	CCCACTCACTGCTCCGAGTG
ZNF217	sg_hZNF217_366_s	TCCCAAGGAAAAGAATTGCA
ZNF217	sg_hZNF217_1164_s	TTTCAGAACCTACCACCAGC
ZNF217	sg_hZNF217_387_s	GGAAAATGAATTTAGCTGTG
ZNF217	sg_hZNF217_1060_s	GAGAAGTGCAAACACTCCCA
ZNF217	sg_hZNF217_866_a	GTGGTGAACGGATCGAGCTG
ZNF217	sg_hZNF217_944_s	GCCAAGAAGTGAAGGAATCG
ZNF217	sg_hZNF217_1563_s	TCACTTGGAGAGACATCACA
ZNF217	sg_hZNF217_1968_a	GCTAACTTCAAGGTTATGGG
Negative Control	sg_Neg_1	GTAGCGAACGTGTCCGGCGT
Negative Control	sg_Neg_2	GACCGGAACGATCTCGCGTA
Negative Control	sg_Neg_3	GGCAGTCGTTCGGTTGATAT
Negative Control	sg_Neg_4	GCTTGAGCACATACGCGAAT
Negative Control	sg_Neg_5	GTGGTAGAATAACGTATTAC
Negative Control	sg_Neg_6	GTCATACATGGATAAGGCTA
Negative Control	sg_Neg_7	GATACACGAAGCATCACTAG
Negative Control	sg_Neg_8	GAACGTTGGCACTACTTCAC
Negative Control	sg_Neg_9	GATCCATGTAATGCGTTCGA
Negative Control	sg_Neg_10	GTCGTGAAGTGCATTCGATC
Negative Control	sg_LacZ_1465	CATCGGGCAAATAATATCGG
Negative Control	sg_LacZ_1583	TCGCGTGGGCGTATTCGCAA
Negative Control	sg_LacZ_1659	ACGAAGCCGCCCTGTAAACG
Negative Control	sg_LacZ_1725	ATGATGAAAACGGCAACCCG
Negative Control	sg_LacZ_1739	AACCCGTGGTCGGCTTACGG
Negative Control	sg_LacZ_2496	TGATTACGACCGCTCACGCG
Negative Control	sg_LacZ_336	GTGAGCGAGTAACAACCCGT
Negative Control	sg_LacZ_838	CAGACGTAGTGTGACGCGAT
Negative Control	sg_LacZ_904	AATCCCGAATCTCTATCGTG
Negative Control	sg_LacZ_907	CCCGAATCTCTATCGTGCGG
Negative Control	sg_Luc_1058	AGCTATTCTGATTACACCCG
Negative Control	sg_Luc_1158	ACGCTGGGCGTTAATCAAAG
Negative Control	sg_Luc_1189	ACATAACCGGACATAATCAT
Negative Control	sg_Luc_1451	GTGCTCCAAAACAACAACGG
Negative Control	sg_Luc_1536	ACAACCGCGAAAAAGTTGCG
Negative Control	sg_Luc_1539	ACCGCGAAAAAGTTGCGCGG
Negative Control	sg_Luc_371	GGGCATTTCGCAGCCTACCG
Negative Control	sg_Luc_474	GATTCTAAAACGGATTACCA
Negative Control	sg_Luc_560	TGTGCCAGAGTCCTTCGATA
Negative Control	sg_Luc_650	GGCATGCGAGAATCTCACGC
Negative Control	sg_Ren_158	TATTTTTTTACATGGTAACG
Negative Control	sg_Ren_170	ATGTCGCCATAAATAAGAAG
Negative Control	sg_Ren_211	GGTATAATACACCGCGCTAC
Negative Control	sg_Ren_307	ATTACAAATATCTTACTGCA
Negative Control	sg_Ren_55	GGATGATAACTGGTCCGCAG
Negative Control	sg_Ren_58	TTACATCTGGCCCACCACTG
Negative Control	sg_Ren_649	TCACGAGGCCATGATAATGT
Negative Control	sg_Ren_664	TTTACTAACGGGATTTCACG
Negative Control	sg_Ren_681	GAAATCCCGTTAGTAAAAGG
Negative Control	sg_Ren_794	GGCACCTTCAACAATAGCAT
Negative Control	sg_ROSA26_1	GAAGATGGGCGGGAGTCTTC
Positive Control	sg_PCNA_1	GGACTCGTCCCACGTCTCTT
Positive Control	sg_PCNA_2	CTACCGCTGCGACCGCAACC
Positive Control	sg_POLR2D_1	TGAGAGTGCAGAGGACGAAC
Positive Control	sg_POLR2D_2	TGGGCAAAGGTTGGCCAAAC
Positive Control	sg_POLR2A_1	AAGCGAATGTCTGTGACGGA
Positive Control	sg_POLR2A_2	CAGGGGGTGATTGAGCGGAC
Positive Control	sg_PRL9_1	GGACGCACAGTTATCGTGAA
Positive Control	sg_PRL9_2	AATGTAGAACTCAGCCTTCT
Positive Control	sg_RPL23A_1	TGCGGATCTTCTTCTTTTTG
Positive Control	sg_RPL23A_2	GTCGCAGTGTCTTCGGCCGC
Positive Control	sg_CDK9_1	CTGGCCGGTCTTGCGGTGCC
Positive Control	sg_CDK9_2	GATCTCCCGCAAGGCTGTAA
Positive Control	sg_CDK1_1	GGGTTCCTAGTACTGCAATT
Positive Control	sg_CDK1_2	AATCCATGTACTGACCAGGA
Positive Control	sg_RPA3_1	CCGGCGTTGATGCGCGACCT
Positive Control	sg_RPA3_2	GCCGGCGTTGATGCGCGACC
Positive Control	sg_hBRD4_309	TAAGATCATTAAAACGCCTA
Positive Control	sg_hBRD4_336	GGGAACAATAAAGAAGCGCT
Positive Control	sg_hMYC_1138	ACAACGTCTTGGAGCGCCAG
Positive Control	sg_hMYC_122	GCCGTATTTCTACTGCGACG
Positive Control	sg_hRPS20_172	AAGCCGCAACGTAAAATCCT
Positive Control	sg_hRPS20_90	ACCAGTTCGAATGCCTACCA

## Sheet: ZNF217-tiling
The sgRNA library for ZNF217-tiling screens
Taget Gene	sgRNA ID	sgRNA Sequence
ZNF217	sg_hZNF217_14_s	TATATGCAATCGAAAGTGAC
ZNF217	sg_hZNF217_33_a	TACATTAAGAGGGATTGAGT
ZNF217	sg_hZNF217_43_a	CCCATCCATGTACATTAAGA
ZNF217	sg_hZNF217_44_a	GCCCATCCATGTACATTAAG
ZNF217	sg_hZNF217_49_s	TCAATCCCTCTTAATGTACA
ZNF217	sg_hZNF217_53_s	TCCCTCTTAATGTACATGGA
ZNF217	sg_hZNF217_54_s	CCCTCTTAATGTACATGGAT
ZNF217	sg_hZNF217_66_a	AGAGAGCTGCCAATCACTTC
ZNF217	sg_hZNF217_68_s	ATGGATGGGCCAGAAGTGAT
ZNF217	sg_hZNF217_80_s	GAAGTGATTGGCAGCTCTCT
ZNF217	sg_hZNF217_91_s	CAGCTCTCTTGGCAGTCCGA
ZNF217	sg_hZNF217_96_a	AAGGCATCCTCCATCTCCAT
ZNF217	sg_hZNF217_97_s	TCTTGGCAGTCCGATGGAGA
ZNF217	sg_hZNF217_100_s	TGGCAGTCCGATGGAGATGG
ZNF217	sg_hZNF217_115_a	AGCGGTCCCTTTCATTGACA
ZNF217	sg_hZNF217_119_s	GAGGATGCCTTGTCAATGAA
ZNF217	sg_hZNF217_120_s	AGGATGCCTTGTCAATGAAA
ZNF217	sg_hZNF217_133_a	AGCTCGGAATGGAACAACAG
ZNF217	sg_hZNF217_144_a	TTTTCTTGTGTAGCTCGGAA
ZNF217	sg_hZNF217_149_a	CATTTTTTTCTTGTGTAGCT
ZNF217	sg_hZNF217_175_s	AAAAAATGTCATCCAAATCG
ZNF217	sg_hZNF217_176_s	AAAAATGTCATCCAAATCGA
ZNF217	sg_hZNF217_176_a	AGGGCATATACCCCTCGATT
ZNF217	sg_hZNF217_177_s	AAAATGTCATCCAAATCGAG
ZNF217	sg_hZNF217_190_s	AATCGAGGGGTATATGCCCT
ZNF217	sg_hZNF217_195_a	CTGCAGAACATGCAATCCAA
ZNF217	sg_hZNF217_196_a	GCTGCAGAACATGCAATCCA
ZNF217	sg_hZNF217_218_a	CTTCTGAATGTGTGAAGGTC
ZNF217	sg_hZNF217_223_a	AAGGTCTTCTGAATGTGTGA
ZNF217	sg_hZNF217_242_a	GCATTAAGACATGTTTATTA
ZNF217	sg_hZNF217_261_s	AACATGTCTTAATGCAACAC
ZNF217	sg_hZNF217_269_a	CTGGTTCACAGAGGGTAGGC
ZNF217	sg_hZNF217_273_a	ACTGCTGGTTCACAGAGGGT
ZNF217	sg_hZNF217_277_a	AAGAACTGCTGGTTCACAGA
ZNF217	sg_hZNF217_278_a	GAAGAACTGCTGGTTCACAG
ZNF217	sg_hZNF217_288_a	GCTTCAACCCGAAGAACTGC
ZNF217	sg_hZNF217_291_s	TCTGTGAACCAGCAGTTCTT
ZNF217	sg_hZNF217_292_s	CTGTGAACCAGCAGTTCTTC
ZNF217	sg_hZNF217_324_a	CGCACTTGACTTTTATCAAG
ZNF217	sg_hZNF217_352_s	AGTGCGAACAGAACCTCCCA
ZNF217	sg_hZNF217_354_a	TTGCAATTCTTTTCCTTGGG
ZNF217	sg_hZNF217_357_a	TCCTTGCAATTCTTTTCCTT
ZNF217	sg_hZNF217_358_a	TTCCTTGCAATTCTTTTCCT
ZNF217	sg_hZNF217_367_s	TCCCAAGGAAAAGAATTGCA
ZNF217	sg_hZNF217_388_s	GGAAAATGAATTTAGCTGTG
ZNF217	sg_hZNF217_395_s	GAATTTAGCTGTGAGGTATG
ZNF217	sg_hZNF217_396_s	AATTTAGCTGTGAGGTATGT
ZNF217	sg_hZNF217_440_a	AATCTTTGTGTGTTCTCATG
ZNF217	sg_hZNF217_464_s	CACAAAGATTCTTTCACTTA
ZNF217	sg_hZNF217_465_s	ACAAAGATTCTTTCACTTAC
ZNF217	sg_hZNF217_479_s	ACTTACGGGTGTAACATGTG
ZNF217	sg_hZNF217_493_s	CATGTGCGGAAGAAGATTCA
ZNF217	sg_hZNF217_501_s	GAAGAAGATTCAAGGAGCCT
ZNF217	sg_hZNF217_507_a	ATGTGATTTTTAAGAAACCA
ZNF217	sg_hZNF217_522_s	GGTTTCTTAAAAATCACATG
ZNF217	sg_hZNF217_533_s	AATCACATGCGGACACATAA
ZNF217	sg_hZNF217_541_s	GCGGACACATAATGGCAAAT
ZNF217	sg_hZNF217_542_s	CGGACACATAATGGCAAATC
ZNF217	sg_hZNF217_543_s	GGACACATAATGGCAAATCG
ZNF217	sg_hZNF217_544_s	GACACATAATGGCAAATCGG
ZNF217	sg_hZNF217_556_a	GCCTTGCTGCAGTTTGCTTC
ZNF217	sg_hZNF217_566_s	GCCAGAAGCAAACTGCAGCA
ZNF217	sg_hZNF217_571_s	AAGCAAACTGCAGCAAGGCT
ZNF217	sg_hZNF217_591_a	ACGACCTCGTTGATCGTTGC
ZNF217	sg_hZNF217_598_s	TAGTCCAGCAACGATCAACG
ZNF217	sg_hZNF217_607_s	AACGATCAACGAGGTCGTCC
ZNF217	sg_hZNF217_614_a	TGCTCTCGGCCGCGTGCACC
ZNF217	sg_hZNF217_616_s	CGAGGTCGTCCAGGTGCACG
ZNF217	sg_hZNF217_628_a	GTAAGGAGAGGAGATGCTCT
ZNF217	sg_hZNF217_640_a	CATGCAGATTTTGTAAGGAG
ZNF217	sg_hZNF217_645_a	CAAACCATGCAGATTTTGTA
ZNF217	sg_hZNF217_652_s	CTCTCCTTACAAAATCTGCA
ZNF217	sg_hZNF217_659_s	TACAAAATCTGCATGGTTTG
ZNF217	sg_hZNF217_674_a	GACTTTCTTTATTTGGAAAT
ZNF217	sg_hZNF217_681_a	TCAATTAGACTTTCTTTATT
ZNF217	sg_hZNF217_703_s	AAGTCTAATTGAGCACCGCA
ZNF217	sg_hZNF217_707_a	TTTTTTTGGTGTGCACCTTG
ZNF217	sg_hZNF217_721_a	GGTACCGAAAGCAGTTTTTT
ZNF217	sg_hZNF217_728_s	CACACCAAAAAAACTGCTTT
ZNF217	sg_hZNF217_742_a	AGAGTCTGTCTGCGCGCTGC
ZNF217	sg_hZNF217_761_s	GCGCAGACAGACTCTCCACA
ZNF217	sg_hZNF217_764_s	CAGACAGACTCTCCACAAGG
ZNF217	sg_hZNF217_765_a	GAGGACGGCATTCCTCCTTG
ZNF217	sg_hZNF217_780_a	AGGAAGTCCTCCCTCGAGGA
ZNF217	sg_hZNF217_780_s	AAGGAGGAATGCCGTCCTCG
ZNF217	sg_hZNF217_781_s	AGGAGGAATGCCGTCCTCGA
ZNF217	sg_hZNF217_784_s	AGGAATGCCGTCCTCGAGGG
ZNF217	sg_hZNF217_784_a	CTGCAGGAAGTCCTCCCTCG
ZNF217	sg_hZNF217_800_a	GTCTCAAGTTGAACAACTGC
ZNF217	sg_hZNF217_822_a	CCCGTTTCAGGGTGAGATTT
ZNF217	sg_hZNF217_832_s	ACCAAAATCTCACCCTGAAA
ZNF217	sg_hZNF217_833_a	CAGGCTTCTTCCCCGTTTCA
ZNF217	sg_hZNF217_833_s	CCAAAATCTCACCCTGAAAC
ZNF217	sg_hZNF217_834_s	CAAAATCTCACCCTGAAACG
ZNF217	sg_hZNF217_834_a	ACAGGCTTCTTCCCCGTTTC
ZNF217	sg_hZNF217_852_a	AGCTGAGGGATGCATCTGAC
ZNF217	sg_hZNF217_866_a	TGGTGAACGGATCGAGCTGA
ZNF217	sg_hZNF217_867_a	GTGGTGAACGGATCGAGCTG
ZNF217	sg_hZNF217_879_a	CAAGCCTGGAAGGTGGTGAA
ZNF217	sg_hZNF217_886_a	CAGCTGCCAAGCCTGGAAGG
ZNF217	sg_hZNF217_886_s	CGATCCGTTCACCACCTTCC
ZNF217	sg_hZNF217_889_a	AGCCAGCTGCCAAGCCTGGA
ZNF217	sg_hZNF217_891_s	CGTTCACCACCTTCCAGGCT
ZNF217	sg_hZNF217_893_a	TGGTAGCCAGCTGCCAAGCC
ZNF217	sg_hZNF217_898_s	CACCTTCCAGGCTTGGCAGC
ZNF217	sg_hZNF217_908_s	GCTTGGCAGCTGGCTACCAA
ZNF217	sg_hZNF217_913_a	GCAAATGGCAACTTTTCCTT
ZNF217	sg_hZNF217_928_a	TTCCTTCACTTCTTGGCAAA
ZNF217	sg_hZNF217_935_a	GCCCCGATTCCTTCACTTCT
ZNF217	sg_hZNF217_937_s	TGCCATTTGCCAAGAAGTGA
ZNF217	sg_hZNF217_943_s	TTGCCAAGAAGTGAAGGAAT
ZNF217	sg_hZNF217_944_s	TGCCAAGAAGTGAAGGAATC
ZNF217	sg_hZNF217_945_s	GCCAAGAAGTGAAGGAATCG
ZNF217	sg_hZNF217_953_s	GTGAAGGAATCGGGGCAAGA
ZNF217	sg_hZNF217_954_s	TGAAGGAATCGGGGCAAGAA
ZNF217	sg_hZNF217_970_a	GGAACTCGAATCGTCGTTGT
ZNF217	sg_hZNF217_988_s	CGACGATTCGAGTTCCGAGA
ZNF217	sg_hZNF217_991_a	TGTTTCTCCAAGCTCCTTCT
ZNF217	sg_hZNF217_995_s	TCGAGTTCCGAGAAGGAGCT
ZNF217	sg_hZNF217_1009_s	GGAGCTTGGAGAAACAAATA
ZNF217	sg_hZNF217_1010_s	GAGCTTGGAGAAACAAATAA
ZNF217	sg_hZNF217_1022_s	ACAAATAAGGGCAGTTGTGC
ZNF217	sg_hZNF217_1034_a	ACTTCTCTTTCTCTTGCGAG
ZNF217	sg_hZNF217_1061_s	GAGAAGTGCAAACACTCCCA
ZNF217	sg_hZNF217_1066_a	CACGGAGGGCGCTTCGCCGT
ZNF217	sg_hZNF217_1067_a	CCACGGAGGGCGCTTCGCCG
ZNF217	sg_hZNF217_1078_s	CCACGGCGAAGCGCCCTCCG
ZNF217	sg_hZNF217_1080_a	TTGGGATCCGCGTCCACGGA
ZNF217	sg_hZNF217_1081_a	CTTGGGATCCGCGTCCACGG
ZNF217	sg_hZNF217_1084_s	CGAAGCGCCCTCCGTGGACG
ZNF217	sg_hZNF217_1084_a	TAACTTGGGATCCGCGTCCA
ZNF217	sg_hZNF217_1098_a	TCCTTGCTACTGGGTAACTT
ZNF217	sg_hZNF217_1099_a	CTCCTTGCTACTGGGTAACT
ZNF217	sg_hZNF217_1107_a	GTGGGCTTCTCCTTGCTACT
ZNF217	sg_hZNF217_1108_s	TCCCAAGTTACCCAGTAGCA
ZNF217	sg_hZNF217_1108_a	AGTGGGCTTCTCCTTGCTAC
ZNF217	sg_hZNF217_1125_a	CCGCACTCGGAGCAGTGAGT
ZNF217	sg_hZNF217_1126_a	GCCGCACTCGGAGCAGTGAG
ZNF217	sg_hZNF217_1136_s	CCCACTCACTGCTCCGAGTG
ZNF217	sg_hZNF217_1138_a	TCTGAAAGCTTTGCCGCACT
ZNF217	sg_hZNF217_1162_a	GTGCAAGACCAGCTGGTGGT
ZNF217	sg_hZNF217_1165_s	TTTCAGAACCTACCACCAGC
ZNF217	sg_hZNF217_1166_a	TGGAGTGCAAGACCAGCTGG
ZNF217	sg_hZNF217_1169_a	CCCTGGAGTGCAAGACCAGC
ZNF217	sg_hZNF217_1179_s	ACCAGCTGGTCTTGCACTCC
ZNF217	sg_hZNF217_1180_s	CCAGCTGGTCTTGCACTCCA
ZNF217	sg_hZNF217_1186_a	CCGGTCCTTCTTGTGGACCC
ZNF217	sg_hZNF217_1192_s	GCACTCCAGGGTCCACAAGA
ZNF217	sg_hZNF217_1193_a	CGGCCCTCCGGTCCTTCTTG
ZNF217	sg_hZNF217_1197_s	CCAGGGTCCACAAGAAGGAC
ZNF217	sg_hZNF217_1200_s	GGGTCCACAAGAAGGACCGG
ZNF217	sg_hZNF217_1201_s	GGTCCACAAGAAGGACCGGA
ZNF217	sg_hZNF217_1205_a	GCGACTCCGCGCCGGCCCTC
ZNF217	sg_hZNF217_1205_s	CACAAGAAGGACCGGAGGGC
ZNF217	sg_hZNF217_1210_s	GAAGGACCGGAGGGCCGGCG
ZNF217	sg_hZNF217_1213_a	CATGGTGGGCGACTCCGCGC
ZNF217	sg_hZNF217_1227_a	CTCCCGTCCACAGACATGGT
ZNF217	sg_hZNF217_1228_a	CCTCCCGTCCACAGACATGG
ZNF217	sg_hZNF217_1231_s	GGAGTCGCCCACCATGTCTG
ZNF217	sg_hZNF217_1231_a	CTGCCTCCCGTCCACAGACA
ZNF217	sg_hZNF217_1235_s	TCGCCCACCATGTCTGTGGA
ZNF217	sg_hZNF217_1236_s	CGCCCACCATGTCTGTGGAC
ZNF217	sg_hZNF217_1239_s	CCACCATGTCTGTGGACGGG
ZNF217	sg_hZNF217_1246_s	GTCTGTGGACGGGAGGCAGC
ZNF217	sg_hZNF217_1247_s	TCTGTGGACGGGAGGCAGCC
ZNF217	sg_hZNF217_1248_s	CTGTGGACGGGAGGCAGCCG
ZNF217	sg_hZNF217_1254_a	AGGTCAGGAGAACACGTCCC
ZNF217	sg_hZNF217_1269_a	TCCAGAGGGGCGGCGAGGTC
ZNF217	sg_hZNF217_1274_a	TTTCATCCAGAGGGGCGGCG
ZNF217	sg_hZNF217_1279_a	TCCATTTTCATCCAGAGGGG
ZNF217	sg_hZNF217_1279_s	TCCTGACCTCGCCGCCCCTC
ZNF217	sg_hZNF217_1282_a	GGCTCCATTTTCATCCAGAG
ZNF217	sg_hZNF217_1283_a	CGGCTCCATTTTCATCCAGA
ZNF217	sg_hZNF217_1284_a	ACGGCTCCATTTTCATCCAG
ZNF217	sg_hZNF217_1289_s	GCCGCCCCTCTGGATGAAAA
ZNF217	sg_hZNF217_1297_s	TCTGGATGAAAATGGAGCCG
ZNF217	sg_hZNF217_1303_a	ACCACCTTCCCCTCGATCCA
ZNF217	sg_hZNF217_1304_s	GAAAATGGAGCCGTGGATCG
ZNF217	sg_hZNF217_1305_s	AAAATGGAGCCGTGGATCGA
ZNF217	sg_hZNF217_1306_s	AAATGGAGCCGTGGATCGAG
ZNF217	sg_hZNF217_1310_s	GGAGCCGTGGATCGAGGGGA
ZNF217	sg_hZNF217_1313_s	GCCGTGGATCGAGGGGAAGG
ZNF217	sg_hZNF217_1325_s	GGGGAAGGTGGTTCTGAAGA
ZNF217	sg_hZNF217_1333_s	TGGTTCTGAAGACGGATCTG
ZNF217	sg_hZNF217_1337_s	TCTGAAGACGGATCTGAGGA
ZNF217	sg_hZNF217_1338_s	CTGAAGACGGATCTGAGGAT
ZNF217	sg_hZNF217_1349_s	TCTGAGGATGGGCTTCCCGA
ZNF217	sg_hZNF217_1353_a	TTACCCAGATGGATTCCTTC
ZNF217	sg_hZNF217_1354_a	CTTACCCAGATGGATTCCTT
ZNF217	sg_hZNF217_1360_s	GCTTCCCGAAGGAATCCATC
ZNF217	sg_hZNF217_1361_s	CTTCCCGAAGGAATCCATCT
ZNF217	sg_hZNF217_1364_a	GACAGGGCAGCTTACCCAGA
ZNF217	sg_hZNF217_1376_s	CTTTAAGATAAAAATGATGA
ZNF217	sg_hZNF217_1379_s	TAAGATAAAAATGATGATGG
ZNF217	sg_hZNF217_1424_s	TCAAGAGAGTGTAGTTATTG
ZNF217	sg_hZNF217_1445_a	TATTGAGGTAATAATTTGAA
ZNF217	sg_hZNF217_1460_a	GCGTTCTGAGATGAATATTG
ZNF217	sg_hZNF217_1478_s	ATTCATCTCAGAACGCATAC
ZNF217	sg_hZNF217_1483_a	TTTGTATGGTTTTTCACCTA
ZNF217	sg_hZNF217_1497_a	TCACAAAATTCACATTTGTA
ZNF217	sg_hZNF217_1531_a	ATACCTCAGAGATGTCTTCT
ZNF217	sg_hZNF217_1532_a	GATACCTCAGAGATGTCTTC
ZNF217	sg_hZNF217_1539_s	CAGCCCAGAAGACATCTCTG
ZNF217	sg_hZNF217_1549_s	GACATCTCTGAGGTATCACT
ZNF217	sg_hZNF217_1564_s	TCACTTGGAGAGACATCACA
ZNF217	sg_hZNF217_1585_a	CTTGACTTCAGCAGCAACAT
ZNF217	sg_hZNF217_1604_s	GCTGCTGAAGTCAAGAACGA
ZNF217	sg_hZNF217_1615_s	CAAGAACGATGGTAAAAATC
ZNF217	sg_hZNF217_1648_a	TTTGGTTTGCGCACTGTCAG
ZNF217	sg_hZNF217_1666_a	AAAAAATCTTTTCAAATTTT
ZNF217	sg_hZNF217_1682_s	AATTTGAAAAGATTTTTTGA
ZNF217	sg_hZNF217_1696_a	TGGACTGCCTGTAACATCTT
ZNF217	sg_hZNF217_1700_s	GATGGTGCCAAAGATGTTAC
ZNF217	sg_hZNF217_1716_a	TCCTTAAGCTGCTTTGCAGG
ZNF217	sg_hZNF217_1719_a	ATCTCCTTAAGCTGCTTTGC
ZNF217	sg_hZNF217_1726_s	TCCACCTGCAAAGCAGCTTA
ZNF217	sg_hZNF217_1743_a	AGAACATTCTGAAAAACAGA
ZNF217	sg_hZNF217_1756_s	TTCTGTTTTTCAGAATGTTC
ZNF217	sg_hZNF217_1757_s	TCTGTTTTTCAGAATGTTCT
ZNF217	sg_hZNF217_1778_a	TATCTTTGTGTGCTGGTGAG
ZNF217	sg_hZNF217_1785_a	TCCTGAGTATCTTTGTGTGC
ZNF217	sg_hZNF217_1795_s	ACCAGCACACAAAGATACTC
ZNF217	sg_hZNF217_1811_a	TGTCATCAGCTGCATTTTTA
ZNF217	sg_hZNF217_1856_a	GGTCCAGGTAAGCAGGGGTA
ZNF217	sg_hZNF217_1857_a	AGGTCCAGGTAAGCAGGGGT
ZNF217	sg_hZNF217_1861_a	TAACAGGTCCAGGTAAGCAG
ZNF217	sg_hZNF217_1862_a	TTAACAGGTCCAGGTAAGCA
ZNF217	sg_hZNF217_1863_a	TTTAACAGGTCCAGGTAAGC
ZNF217	sg_hZNF217_1864_s	AAACCCTACCCCTGCTTACC
ZNF217	sg_hZNF217_1871_a	ATCTCTTTTTTAACAGGTCC
ZNF217	sg_hZNF217_1877_a	CTGCTGATCTCTTTTTTAAC
ZNF217	sg_hZNF217_1900_s	GAGATCAGCAGTTGAAACTC
ZNF217	sg_hZNF217_1919_a	CCGCCTTGGTTCTACAGATG
ZNF217	sg_hZNF217_1927_s	TAACCTCATCTGTAGAACCA
ZNF217	sg_hZNF217_1930_s	CCTCATCTGTAGAACCAAGG
ZNF217	sg_hZNF217_1933_a	AGGAGGAGTAACATCCGCCT
ZNF217	sg_hZNF217_1948_s	GGCGGATGTTACTCCTCCTC
ZNF217	sg_hZNF217_1950_a	GTGGTACTGCCATCCGGAGG
ZNF217	sg_hZNF217_1952_s	GATGTTACTCCTCCTCCGGA
ZNF217	sg_hZNF217_1953_a	TGGGTGGTACTGCCATCCGG
ZNF217	sg_hZNF217_1956_a	TTATGGGTGGTACTGCCATC
ZNF217	sg_hZNF217_1969_a	GCTAACTTCAAGGTTATGGG
ZNF217	sg_hZNF217_1972_a	GGGGCTAACTTCAAGGTTAT
ZNF217	sg_hZNF217_1973_a	TGGGGCTAACTTCAAGGTTA
ZNF217	sg_hZNF217_1979_a	TCTCTTTGGGGCTAACTTCA
ZNF217	sg_hZNF217_1991_a	TCTCCGTTTGCTTCTCTTTG
ZNF217	sg_hZNF217_1992_a	GTCTCCGTTTGCTTCTCTTT
ZNF217	sg_hZNF217_1993_a	GGTCTCCGTTTGCTTCTCTT
ZNF217	sg_hZNF217_1999_s	TAGCCCCAAAGAGAAGCAAA
ZNF217	sg_hZNF217_2014_a	CCTGTATCTGCAGTCAGCTG
ZNF217	sg_hZNF217_2025_s	CCGCAGCTGACTGCAGATAC
ZNF217	sg_hZNF217_2035_s	CTGCAGATACAGGCCAAGTG
ZNF217	sg_hZNF217_2037_a	TTTTCGTGACAATCCACACT
ZNF217	sg_hZNF217_2061_a	GCCCCCACGGATAAATTTAA
ZNF217	sg_hZNF217_2068_s	AAAACCTTTAAATTTATCCG
ZNF217	sg_hZNF217_2069_s	AAACCTTTAAATTTATCCGT
ZNF217	sg_hZNF217_2070_s	AACCTTTAAATTTATCCGTG
ZNF217	sg_hZNF217_2071_s	ACCTTTAAATTTATCCGTGG
ZNF217	sg_hZNF217_2074_a	GCAATTGTGAAGAGCCCCCA
ZNF217	sg_hZNF217_2089_s	GGGGGCTCTTCACAATTGCC
ZNF217	sg_hZNF217_2096_a	TTTTACTCAAAGAAATTGCC
ZNF217	sg_hZNF217_2097_a	CTTTTACTCAAAGAAATTGC
ZNF217	sg_hZNF217_2127_a	CAAAATGGACAGGTGATACT
ZNF217	sg_hZNF217_2137_a	CTTGAAGGTACAAAATGGAC
ZNF217	sg_hZNF217_2142_a	AATGTCTTGAAGGTACAAAA
ZNF217	sg_hZNF217_2152_a	TTCTGGATAAAATGTCTTGA
ZNF217	sg_hZNF217_2169_a	TGGTGCATCATTAAAACTTC
ZNF217	sg_hZNF217_2188_s	TTTAATGATGCACCAGAGAC
ZNF217	sg_hZNF217_2189_a	TGTATTTATGCTCCAGTCTC
ZNF217	sg_hZNF217_2214_a	CGACAGTTTTTATGAACGTC
ZNF217	sg_hZNF217_2245_a	GGTACGTCGACTTCTAAGCA
ZNF217	sg_hZNF217_2258_s	TTGCTTAGAAGTCGACGTAC
ZNF217	sg_hZNF217_2266_a	CAGCAACGCTGGCGGGCATC
ZNF217	sg_hZNF217_2273_a	CTTTTCCCAGCAACGCTGGC
ZNF217	sg_hZNF217_2274_a	TCTTTTCCCAGCAACGCTGG
ZNF217	sg_hZNF217_2277_a	ACATCTTTTCCCAGCAACGC
ZNF217	sg_hZNF217_2278_s	CGGATGCCCGCCAGCGTTGC
ZNF217	sg_hZNF217_2279_s	GGATGCCCGCCAGCGTTGCT
ZNF217	sg_hZNF217_2301_a	TTACAGAAACTAGAGAGGGG
ZNF217	sg_hZNF217_2304_a	GGTTTACAGAAACTAGAGAG
ZNF217	sg_hZNF217_2305_a	GGGTTTACAGAAACTAGAGA
ZNF217	sg_hZNF217_2306_a	TGGGTTTACAGAAACTAGAG
ZNF217	sg_hZNF217_2325_a	GGGAAAGCAGACTTGGGCTT
ZNF217	sg_hZNF217_2326_a	CGGGAAAGCAGACTTGGGCT
ZNF217	sg_hZNF217_2331_a	TGCGCCGGGAAAGCAGACTT
ZNF217	sg_hZNF217_2332_a	CTGCGCCGGGAAAGCAGACT
ZNF217	sg_hZNF217_2338_s	CAAGCCCAAGTCTGCTTTCC
ZNF217	sg_hZNF217_2345_a	GCAGGGATTTGGACTGCGCC
ZNF217	sg_hZNF217_2346_a	GGCAGGGATTTGGACTGCGC
ZNF217	sg_hZNF217_2356_a	CTTCGCAGATGGCAGGGATT
ZNF217	sg_hZNF217_2362_a	CTTCCCCTTCGCAGATGGCA
ZNF217	sg_hZNF217_2363_a	GCTTCCCCTTCGCAGATGGC
ZNF217	sg_hZNF217_2367_a	CTCTGCTTCCCCTTCGCAGA
ZNF217	sg_hZNF217_2368_s	CAAATCCCTGCCATCTGCGA
ZNF217	sg_hZNF217_2369_s	AAATCCCTGCCATCTGCGAA
ZNF217	sg_hZNF217_2370_s	AATCCCTGCCATCTGCGAAG
ZNF217	sg_hZNF217_2387_s	AAGGGGAAGCAGAGCCCTCC
ZNF217	sg_hZNF217_2388_s	AGGGGAAGCAGAGCCCTCCT
ZNF217	sg_hZNF217_2390_a	GGGCCTTGCCTGGCCCAGGA
ZNF217	sg_hZNF217_2391_a	GGGGCCTTGCCTGGCCCAGG
ZNF217	sg_hZNF217_2393_s	AAGCAGAGCCCTCCTGGGCC
ZNF217	sg_hZNF217_2394_a	AGAGGGGCCTTGCCTGGCCC
ZNF217	sg_hZNF217_2398_s	GAGCCCTCCTGGGCCAGGCA
ZNF217	sg_hZNF217_2400_a	GAAGTCAGAGGGGCCTTGCC
ZNF217	sg_hZNF217_2410_a	GTCTATCCCTGAAGTCAGAG
ZNF217	sg_hZNF217_2411_a	AGTCTATCCCTGAAGTCAGA
ZNF217	sg_hZNF217_2412_a	GAGTCTATCCCTGAAGTCAG
ZNF217	sg_hZNF217_2414_s	GGCAAGGCCCCTCTGACTTC
ZNF217	sg_hZNF217_2415_s	GCAAGGCCCCTCTGACTTCA
ZNF217	sg_hZNF217_2446_a	GTGGGACTTCAGGTTACTTG
ZNF217	sg_hZNF217_2447_a	TGTGGGACTTCAGGTTACTT
ZNF217	sg_hZNF217_2448_a	CTGTGGGACTTCAGGTTACT
ZNF217	sg_hZNF217_2456_a	GCTGTGGTCTGTGGGACTTC
ZNF217	sg_hZNF217_2464_a	CACATTCTGCTGTGGTCTGT
ZNF217	sg_hZNF217_2465_a	CCACATTCTGCTGTGGTCTG
ZNF217	sg_hZNF217_2472_a	TGGACCCCCACATTCTGCTG
ZNF217	sg_hZNF217_2476_s	CCACAGACCACAGCAGAATG
ZNF217	sg_hZNF217_2477_s	CACAGACCACAGCAGAATGT
ZNF217	sg_hZNF217_2478_s	ACAGACCACAGCAGAATGTG
ZNF217	sg_hZNF217_2479_s	CAGACCACAGCAGAATGTGG
ZNF217	sg_hZNF217_2486_s	CAGCAGAATGTGGGGGTCCA
ZNF217	sg_hZNF217_2487_s	AGCAGAATGTGGGGGTCCAA
ZNF217	sg_hZNF217_2488_s	GCAGAATGTGGGGGTCCAAG
ZNF217	sg_hZNF217_2492_a	GTTGCCTGGTGGCGGCCCCT
ZNF217	sg_hZNF217_2499_s	GGGTCCAAGGGGCCGCCACC
ZNF217	sg_hZNF217_2500_a	AGATTGCTGTTGCCTGGTGG
ZNF217	sg_hZNF217_2503_a	CTCAGATTGCTGTTGCCTGG
ZNF217	sg_hZNF217_2506_a	CATCTCAGATTGCTGTTGCC
ZNF217	sg_hZNF217_2532_a	GCAGGGGAAACACTGGTTTT
ZNF217	sg_hZNF217_2539_a	ATCCGGTGCAGGGGAAACAC
ZNF217	sg_hZNF217_2548_a	TTTTGTCTTATCCGGTGCAG
ZNF217	sg_hZNF217_2548_s	AACCAGTGTTTCCCCTGCAC
ZNF217	sg_hZNF217_2549_a	TTTTTGTCTTATCCGGTGCA
ZNF217	sg_hZNF217_2550_a	CTTTTTGTCTTATCCGGTGC
ZNF217	sg_hZNF217_2556_a	TCGGGTCTTTTTGTCTTATC
ZNF217	sg_hZNF217_2574_a	AGAGGTTTCAATTTTGTCTC
ZNF217	sg_hZNF217_2575_a	AAGAGGTTTCAATTTTGTCT
ZNF217	sg_hZNF217_2592_a	TGAGAAGGAGCTACTGGAAG
ZNF217	sg_hZNF217_2598_a	GTGGGCTGAGAAGGAGCTAC
ZNF217	sg_hZNF217_2607_a	CTGCCGAGGGTGGGCTGAGA
ZNF217	sg_hZNF217_2615_s	GCTCCTTCTCAGCCCACCCT
ZNF217	sg_hZNF217_2616_a	ATGTTACTGCTGCCGAGGGT
ZNF217	sg_hZNF217_2617_a	GATGTTACTGCTGCCGAGGG
ZNF217	sg_hZNF217_2620_a	ATTGATGTTACTGCTGCCGA
ZNF217	sg_hZNF217_2621_a	CATTGATGTTACTGCTGCCG
ZNF217	sg_hZNF217_2633_s	CTCGGCAGCAGTAACATCAA
ZNF217	sg_hZNF217_2647_a	GTTCTTGGCGGGGTAGTCGA
ZNF217	sg_hZNF217_2657_a	ACGGGCTGTCGTTCTTGGCG
ZNF217	sg_hZNF217_2658_a	CACGGGCTGTCGTTCTTGGC
ZNF217	sg_hZNF217_2659_a	CCACGGGCTGTCGTTCTTGG
ZNF217	sg_hZNF217_2662_a	TGCCCACGGGCTGTCGTTCT
ZNF217	sg_hZNF217_2670_s	CCGCCAAGAACGACAGCCCG
ZNF217	sg_hZNF217_2671_s	CGCCAAGAACGACAGCCCGT
ZNF217	sg_hZNF217_2675_a	CTCTTCCCGGAGGTGCCCAC
ZNF217	sg_hZNF217_2676_a	TCTCTTCCCGGAGGTGCCCA
ZNF217	sg_hZNF217_2680_s	CGACAGCCCGTGGGCACCTC
ZNF217	sg_hZNF217_2681_s	GACAGCCCGTGGGCACCTCC
ZNF217	sg_hZNF217_2685_a	CAGAAATAGTCTCTTCCCGG
ZNF217	sg_hZNF217_2688_a	TTACAGAAATAGTCTCTTCC
ZNF217	sg_hZNF217_2703_s	GAAGAGACTATTTCTGTAAT
ZNF217	sg_hZNF217_2719_a	AAATTCTGCTGCAGTATTGC
ZNF217	sg_hZNF217_2732_s	AGCAATACTGCAGCAGAATT
ZNF217	sg_hZNF217_2748_a	GACTTCAGTCTTTTTGGAAG
ZNF217	sg_hZNF217_2749_a	GGACTTCAGTCTTTTTGGAA
ZNF217	sg_hZNF217_2750_a	TGGACTTCAGTCTTTTTGGA
ZNF217	sg_hZNF217_2754_a	ACGCTGGACTTCAGTCTTTT
ZNF217	sg_hZNF217_2767_s	AAAAAGACTGAAGTCCAGCG
ZNF217	sg_hZNF217_2770_a	AACGTCAAGGGCAACCACGC
ZNF217	sg_hZNF217_2782_a	CCCGGGCTGGTCAACGTCAA
ZNF217	sg_hZNF217_2783_a	CCCCGGGCTGGTCAACGTCA
ZNF217	sg_hZNF217_2792_s	GCCCTTGACGTTGACCAGCC
ZNF217	sg_hZNF217_2793_s	CCCTTGACGTTGACCAGCCC
ZNF217	sg_hZNF217_2794_s	CCTTGACGTTGACCAGCCCG
ZNF217	sg_hZNF217_2795_a	TTCTGTAATTGGCCCCGGGC
ZNF217	sg_hZNF217_2799_a	CCTCTTCTGTAATTGGCCCC
ZNF217	sg_hZNF217_2800_a	GCCTCTTCTGTAATTGGCCC
ZNF217	sg_hZNF217_2806_a	GTCATAGCCTCTTCTGTAAT
ZNF217	sg_hZNF217_2810_s	CCCGGGGCCAATTACAGAAG
ZNF217	sg_hZNF217_2828_a	TGACCATATGGTACTTGGGA
ZNF217	sg_hZNF217_2832_a	CCTCTGACCATATGGTACTT
ZNF217	sg_hZNF217_2833_a	GCCTCTGACCATATGGTACT
ZNF217	sg_hZNF217_2836_s	TGACCTTCCCAAGTACCATA
ZNF217	sg_hZNF217_2840_a	ATGTGATGCCTCTGACCATA
ZNF217	sg_hZNF217_2843_s	CCCAAGTACCATATGGTCAG
ZNF217	sg_hZNF217_2866_s	CATCACATCACTGTTACCGC
ZNF217	sg_hZNF217_2871_a	GACGGATACACACAGTCCTG
ZNF217	sg_hZNF217_2887_s	GGACTGTGTGTATCCGTCGC
ZNF217	sg_hZNF217_2889_a	TTGGGAGGCAGCGCCTGCGA
ZNF217	sg_hZNF217_2904_a	CTCAGGAACCTTGGTTTGGG
ZNF217	sg_hZNF217_2907_s	AGGCGCTGCCTCCCAAACCA
ZNF217	sg_hZNF217_2907_a	GAGCTCAGGAACCTTGGTTT
ZNF217	sg_hZNF217_2908_a	GGAGCTCAGGAACCTTGGTT
ZNF217	sg_hZNF217_2913_a	TCGCTGGAGCTCAGGAACCT
ZNF217	sg_hZNF217_2921_a	AATCGACCTCGCTGGAGCTC
ZNF217	sg_hZNF217_2926_s	AAGGTTCCTGAGCTCCAGCG
ZNF217	sg_hZNF217_2929_a	ATTTGGAGAATCGACCTCGC
ZNF217	sg_hZNF217_2946_a	TTCTGAACAGTCAGCACATT
ZNF217	sg_hZNF217_2966_s	CTGACTGTTCAGAAGCCCTA
ZNF217	sg_hZNF217_2969_s	ACTGTTCAGAAGCCCTATGG
ZNF217	sg_hZNF217_2970_a	AGTGGCCCGGAGCCACCATA
ZNF217	sg_hZNF217_2971_a	AAGTGGCCCGGAGCCACCAT
ZNF217	sg_hZNF217_2975_s	CAGAAGCCCTATGGTGGCTC
ZNF217	sg_hZNF217_2976_s	AGAAGCCCTATGGTGGCTCC
ZNF217	sg_hZNF217_2983_a	CACACAAGTGTAAAGTGGCC
ZNF217	sg_hZNF217_2988_a	GCAGGCACACAAGTGTAAAG
ZNF217	sg_hZNF217_3002_s	CTTTACACTTGTGTGCCTGC
ZNF217	sg_hZNF217_3006_a	CTGGATGCTGGACTACCAGC
ZNF217	sg_hZNF217_3018_a	TCTAACGTCGAGCTGGATGC
ZNF217	sg_hZNF217_3025_a	AATACCTTCTAACGTCGAGC
ZNF217	sg_hZNF217_3032_s	GCATCCAGCTCGACGTTAGA
ZNF217	sg_hZNF217_3039_s	TTTTTTTTCAATCAGGAAAA
ZNF217	sg_hZNF217_3051_a	GATAAGTGTTGATATGACAC
ZNF217	sg_hZNF217_3073_s	TCAACACTTATCTAACAGCA
ZNF217	sg_hZNF217_3104_s	AGAAACTATGAGAATTTTAT
ZNF217	sg_hZNF217_3105_s	GAAACTATGAGAATTTTATT
ZNF217	sg_hZNF217_3132_a	AATCAAGTTTTTTTGTCATT
Negative Control	CN_sg_Neg_1	GTAGCGAACGTGTCCGGCGT
Negative Control	CN_sg_Neg_2	GACCGGAACGATCTCGCGTA
Negative Control	CN_sg_Neg_3	GGCAGTCGTTCGGTTGATAT
Negative Control	CN_sg_Neg_4	GCTTGAGCACATACGCGAAT
Negative Control	CN_sg_Neg_5	GTGGTAGAATAACGTATTAC
Negative Control	CN_sg_Neg_6	GTCATACATGGATAAGGCTA
Negative Control	CN_sg_Neg_7	GATACACGAAGCATCACTAG
Negative Control	CN_sg_Neg_8	GAACGTTGGCACTACTTCAC
Negative Control	CN_sg_Neg_9	GATCCATGTAATGCGTTCGA
Negative Control	CN_sg_Neg_10	GTCGTGAAGTGCATTCGATC
Negative Control	CN_sg_LacZ_1465	CATCGGGCAAATAATATCGG
Negative Control	CN_sg_LacZ_1583	TCGCGTGGGCGTATTCGCAA
Negative Control	CN_sg_LacZ_1659	ACGAAGCCGCCCTGTAAACG
Negative Control	CN_sg_LacZ_1725	ATGATGAAAACGGCAACCCG
Negative Control	CN_sg_LacZ_1739	AACCCGTGGTCGGCTTACGG
Negative Control	CN_sg_LacZ_2496	TGATTACGACCGCTCACGCG
Negative Control	CN_sg_LacZ_336	GTGAGCGAGTAACAACCCGT
Negative Control	CN_sg_LacZ_838	CAGACGTAGTGTGACGCGAT
Negative Control	CN_sg_LacZ_904	AATCCCGAATCTCTATCGTG
Negative Control	CN_sg_LacZ_907	CCCGAATCTCTATCGTGCGG
Negative Control	CN_sg_Luc_1058	AGCTATTCTGATTACACCCG
Negative Control	CN_sg_Luc_1158	ACGCTGGGCGTTAATCAAAG
Negative Control	CN_sg_Luc_1189	ACATAACCGGACATAATCAT
Negative Control	CN_sg_Luc_1451	GTGCTCCAAAACAACAACGG
Negative Control	CN_sg_Luc_1536	ACAACCGCGAAAAAGTTGCG
Negative Control	CN_sg_Luc_1539	ACCGCGAAAAAGTTGCGCGG
Negative Control	CN_sg_Luc_371	GGGCATTTCGCAGCCTACCG
Negative Control	CN_sg_Luc_474	GATTCTAAAACGGATTACCA
Negative Control	CN_sg_Luc_560	TGTGCCAGAGTCCTTCGATA
Negative Control	CN_sg_Luc_650	GGCATGCGAGAATCTCACGC
Negative Control	CN_sg_Ren_158	TATTTTTTTACATGGTAACG
Negative Control	CN_sg_Ren_170	ATGTCGCCATAAATAAGAAG
Negative Control	CN_sg_Ren_211	GGTATAATACACCGCGCTAC
Negative Control	CN_sg_Ren_307	ATTACAAATATCTTACTGCA
Negative Control	CN_sg_Ren_55	GGATGATAACTGGTCCGCAG
Negative Control	CN_sg_Ren_58	TTACATCTGGCCCACCACTG
Negative Control	CN_sg_Ren_649	TCACGAGGCCATGATAATGT
Negative Control	CN_sg_Ren_664	TTTACTAACGGGATTTCACG
Negative Control	CN_sg_Ren_681	GAAATCCCGTTAGTAAAAGG
Negative Control	CN_sg_Ren_794	GGCACCTTCAACAATAGCAT
Positive Control	hK_sg_PCNA_1	GGACTCGTCCCACGTCTCTT
Positive Control	hK_sg_PCNA_2	CTACCGCTGCGACCGCAACC
Positive Control	hK_sg_POLR2D_1	TGAGAGTGCAGAGGACGAAC
Positive Control	hK_sg_POLR2D_2	TGGGCAAAGGTTGGCCAAAC
Positive Control	hK_sg_POLR2A_1	AAGCGAATGTCTGTGACGGA
Positive Control	hK_sg_POLR2A_2	CAGGGGGTGATTGAGCGGAC
Positive Control	hK_sg_PRL9_1	GGACGCACAGTTATCGTGAA
Positive Control	hK_sg_PRL9_2	AATGTAGAACTCAGCCTTCT
Positive Control	hK_sg_RPL23A_1	TGCGGATCTTCTTCTTTTTG
Positive Control	hK_sg_RPL23A_2	GTCGCAGTGTCTTCGGCCGC
Positive Control	hK_sg_CDK9_1	CTGGCCGGTCTTGCGGTGCC
Positive Control	hK_sg_CDK9_2	GATCTCCCGCAAGGCTGTAA
Positive Control	hK_sg_CDK1_1	GGGTTCCTAGTACTGCAATT
Positive Control	hK_sg_CDK1_2	AATCCATGTACTGACCAGGA
Positive Control	hK_sg_RPA3_1	CCGGCGTTGATGCGCGACCT
Positive Control	hK_sg_RPA3_2	GCCGGCGTTGATGCGCGACC
Positive Control	hK_sg_hBRD4_309	TAAGATCATTAAAACGCCTA
Positive Control	hK_sg_hBRD4_336	GGGAACAATAAAGAAGCGCT
Positive Control	hK_sg_hMYC_1138	ACAACGTCTTGGAGCGCCAG
Positive Control	hK_sg_hMYC_122	GCCGTATTTCTACTGCGACG
Positive Control	hK_sg_hRPS20_172	AAGCCGCAACGTAAAATCCT
Positive Control	hK_sg_hRPS20_90	ACCAGTTCGAATGCCTACCA
