# Supplementary material for: CRISPR screening reveals ZNF217 as a vulnerability in high-risk B-cell acute lymphoblastic leukemia
Source: Theranostics. 2025 Feb 18;15(8):3234–56. doi: 10.7150/thno.100295 (PMC11905140; doi:10.7150/thno.100295)
Supplement: Supplementary file 2 — Supplementary tables. [file thnov15p3234s2.zip › s2/Supplementary Table 2_ZNF217's Top 100 Codependencies for CRISPR KO.xlsx]

## Sheet: ZNF217's Top 100 Codependencies
Gene	Correlation	Rank
CTBP1	0.3411559168037719	1
TAF5L	0.32765108207110105	2
CoREST	0.32353299071801206	3
TADA1	0.30833032172304936	4
SUPT20H	0.30319083567009686	5
LSD1	0.30102596132351184	6
SUPT7L	0.29894135190446597	7
TADA2B	0.2934441397710558	8
TCF3	0.28651838552914416	9
IRF4	0.28431432006134666	10
TAF6L	0.2790671157002595	11
ARHGAP45	0.2767181763810494	12
MBNL1	0.2678128983470847	13
POU2AF1	0.2614721181988036	14
PAXIP1	0.2608304392904218	15
PPCDC	0.25789367617487036	16
EP300	0.25718783631727893	17
SMARCD1	0.2542312775351787	18
EZH2	0.24807437014871178	19
CAD	0.24716340064583103	20
GCLC	0.24626855182183222	21
USP22	0.24361610332995368	22
SDHB	0.24304009549037417	23
UMPS	0.24074361138140585	24
MEF2C	0.23960041450715946	25
MED13L	0.23922694906013675	26
UROD	0.23543104368528023	27
TADA3	0.23443706485218896	28
MTHFD1	0.23255982181637488	29
CBFB	0.23222674480459457	30
ATXN7	0.2320649541011517	31
ATP1B3	0.2318558679308609	32
CTPS1	0.2288318208273487	33
PAICS	0.22822903921688403	34
ATIC	0.22613192518532987	35
PAGR1	0.22603747358854362	36
PRDM1	0.22535274502801672	37
PEDS1	0.22516032598402724	38
SP1	0.22504876846160335	39
EED	0.22485114555272348	40
SGF29	0.22474429010432795	41
LIPT1	0.2236242281384242	42
IKZF1	0.22045377895565238	43
ADSL	0.22002748663943597	44
FBXO11	0.218715	45
LDLRAP1	0.21814106353085158	46
SDHA	0.21502356204916898	47
PIM2	0.21423296781846965	48
DNM2	0.21414568339615267	49
MAU2	0.21366763938358166	50
BRD9	0.21365263470761423	51
UROS	0.2118623781633516	52
MED23	0.21156898223378515	53
CCNC	0.20863253690586947	54
AGPAT1	0.20820692818406666	55
PHIP	0.2077231750083812	56
LRP8	0.2066128686488941	57
GART	0.20600987461658538	58
ETNK1	0.20564025172789974	59
CARS2	0.2054134365677892	60
HERPUD1	0.20531960450582157	61
DLD	0.20444562257929513	62
WDR20	0.20412506355530427	63
DHODH	0.20206250048758131	64
EMC6	0.20187428744988595	65
STK11	0.2018571215189797	66
CCDC47	0.2014837220899134	67
CCND2	0.19923352809550526	68
DPH1	0.19776749850978945	69
NMNAT1	0.19635017522344786	70
KDSR	0.1961079308482024	71
MED13	0.1957686241489388	72
AHCY	0.1951333923525088	73
SLC16A1	0.19494492115782774	74
PCYT2	0.19466489651819385	75
ZFAT	0.19443344029880444	76
SIK3	0.19419671118918383	77
VPS16	0.19408915907924656	78
AKT2	0.19332000792062715	79
ALAD	0.1924959935162928	80
COASY	0.19200161995631704	81
IMPDH2	0.19195133091898722	82
PPAT	0.19192077194149468	83
NMT1	0.1916177829243157	84
N6AMT1	0.1914702581883447	85
CPOX	0.1914118272065376	86
RELB	0.19132743822143586	87
AP2M1	0.19123557859015197	88
NAMPT	0.19051253714188104	89
DCPS	0.1900284543147933	90
UQCR10	0.18990635408915282	91
VPS52	0.1896757823027184	92
MED24	0.18835803831566003	93
DPH5	0.18806545929424837	94
SCO2	0.18798905361334825	95
SH3GL1	0.1877886040550214	96
SUZ12	0.18745567129927773	97
COA7	0.18742476036494365	98
CCM2	0.18679453451960285	99
IRF2	0.18640709724790513	100
