# Supplementary material for: CRISPR screening reveals ZNF217 as a vulnerability in high-risk B-cell acute lymphoblastic leukemia
Source: Theranostics. 2025 Feb 18;15(8):3234–56. doi: 10.7150/thno.100295 (PMC11905140; doi:10.7150/thno.100295)
Supplement: Supplementary file 2 — Supplementary tables. [file thnov15p3234s2.zip › s2/Supplementary Table 3_The on-target efficacy scores of ZNF217 sgRNAs and their CRISPR scores in KOPN-8 Cas9 and SUP-B15 Cas9 single clones.xlsx]

## Sheet: KOPN8
sgRNA_ID	peptide position	On-Target Efficacy Score	CRISPR Score
sg_hZNF217_14_s	4.66667	0.5311	-0.309556
sg_hZNF217_33_a	11	0.5993	-0.722061
sg_hZNF217_43_a	14.3333	0.5602	-0.322825
sg_hZNF217_44_a	14.6667	0.4827	-0.359104
sg_hZNF217_49_s	16.3333	0.5575	0.085686
sg_hZNF217_53_s	17.6667	0.5034	-0.584573
sg_hZNF217_54_s	18	0.4454	-0.16981
sg_hZNF217_66_a	22	0.3581	-0.769661
sg_hZNF217_68_s	22.6667	0.5708	-0.817942
sg_hZNF217_80_s	26.6667	0.3608	-0.507194
sg_hZNF217_91_s	30.3333	0.5281	-0.268151
sg_hZNF217_96_a	32	0.5729	-0.209364
sg_hZNF217_97_s	32.3333	0.5082	-0.253537
sg_hZNF217_100_s	33.3333	0.6349	-0.259043
sg_hZNF217_115_a	38.3333	0.6126	-0.316796
sg_hZNF217_119_s	39.6667	0.5002	-0.812381
sg_hZNF217_120_s	40	0.5444	-1.06877
sg_hZNF217_133_a	44.3333	0.7653	-0.467717
sg_hZNF217_144_a	48	0.4997	-0.0244624
sg_hZNF217_149_a	49.6667	0.4585	0.214713
sg_hZNF217_175_s	58.3333	0.5859	0.00902326
sg_hZNF217_176_s	58.6667	0.6148	-0.129832
sg_hZNF217_177_s	59	0.6671	-0.615202
sg_hZNF217_190_s	63.3333	0.465	-1.23145
sg_hZNF217_195_a	65	0.6386	-1.05743
sg_hZNF217_196_a	65.3333	0.5422	-0.894771
sg_hZNF217_218_a	72.6667	0.423	-1.05662
sg_hZNF217_223_a	74.3333	0.6108	-1.238
sg_hZNF217_242_a	80.6667	0.3265	-1.37363
sg_hZNF217_261_s	87	0.6802	-1.30665
sg_hZNF217_269_a	89.6667	0.606	-1.25471
sg_hZNF217_273_a	91	0.6971	-1.57248
sg_hZNF217_277_a	92.3333	0.6546	-1.75175
sg_hZNF217_278_a	92.6667	0.7741	-1.63004
sg_hZNF217_288_a	96	0.4915	-0.713722
sg_hZNF217_291_s	97	0.3778	-1.33802
sg_hZNF217_292_s	97.3333	0.319	-1.08505
sg_hZNF217_324_a	108	0.5014	-0.0989799
sg_hZNF217_352_s	117.333	0.6613	-0.696967
sg_hZNF217_354_a	118	0.4851	0.108219
sg_hZNF217_357_a	119	0.2975	-0.184296
sg_hZNF217_358_a	119.333	0.1866	-0.0247493
sg_hZNF217_367_s	122.333	0.6507	-0.834894
sg_hZNF217_388_s	129.333	0.6363	-1.34728
sg_hZNF217_395_s	131.667	0.5715	-2.15329
sg_hZNF217_396_s	132	0.5128	-1.75239
sg_hZNF217_440_a	146.667	0.5632	-1.37519
sg_hZNF217_464_s	154.667	0.3077	-0.545132
sg_hZNF217_465_s	155	0.3146	-0.877276
sg_hZNF217_479_s	159.667	0.6925	-1.75168
sg_hZNF217_493_s	164.333	0.4775	-1.88342
sg_hZNF217_501_s	167	0.5417	-0.684906
sg_hZNF217_507_a	169	0.633	-1.30754
sg_hZNF217_522_s	174	0.6576	-1.28075
sg_hZNF217_533_s	177.667	0.4354	-1.52117
sg_hZNF217_541_s	180.333	0.4106	-0.961752
sg_hZNF217_542_s	180.667	0.3203	-1.13107
sg_hZNF217_543_s	181	0.6859	-0.992603
sg_hZNF217_544_s	181.333	0.6863	-1.26637
sg_hZNF217_556_a	185.333	0.2772	-0.106975
sg_hZNF217_566_s	188.667	0.6026	-0.595467
sg_hZNF217_571_s	190.333	0.5338	-1.37487
sg_hZNF217_591_a	197	0.3289	-0.968177
sg_hZNF217_598_s	199.333	0.7515	-1.11946
sg_hZNF217_607_s	202.333	0.5085	-0.841723
sg_hZNF217_614_a	204.667	0.3857	-0.768615
sg_hZNF217_616_s	205.333	0.62	-0.721521
sg_hZNF217_640_a	213.333	0.5738	-1.75191
sg_hZNF217_652_s	217.333	0.586	-0.989033
sg_hZNF217_659_s	219.667	0.3756	-0.579548
sg_hZNF217_674_a	224.667	0.3424	-0.364967
sg_hZNF217_681_a	227	0.1498	-0.180675
sg_hZNF217_703_s	234.333	0.635	-1.75206
sg_hZNF217_707_a	235.667	0.6502	-0.24342
sg_hZNF217_721_a	240.333	0.2752	-0.293551
sg_hZNF217_728_s	242.667	0.4839	-0.469035
sg_hZNF217_742_a	247.333	0.3997	-0.821507
sg_hZNF217_761_s	253.667	0.7137	-0.586564
sg_hZNF217_764_s	254.667	0.7465	-0.69242
sg_hZNF217_765_a	255	0.6737	-1.05001
sg_hZNF217_780_a	260	0.6303	-1.19682
sg_hZNF217_780_s	260	0.6271	-1.06674
sg_hZNF217_781_s	260.333	0.545	-0.735839
sg_hZNF217_784_s	261.333	0.6245	-0.82686
sg_hZNF217_784_a	261.333	0.7029	-0.8629
sg_hZNF217_800_a	266.667	0.4922	-1.66409
sg_hZNF217_822_a	274	0.3078	-1.2519
sg_hZNF217_832_s	277.333	0.3725	-0.809688
sg_hZNF217_833_a	277.667	0.371	-0.759499
sg_hZNF217_833_s	277.667	0.3898	-0.625864
sg_hZNF217_834_s	278	0.7083	-0.842519
sg_hZNF217_834_a	278	0.08201	-0.848767
sg_hZNF217_852_a	284	0.5385	-0.972182
sg_hZNF217_866_a	288.667	0.6293	-1.0996
sg_hZNF217_867_a	289	0.5766	-1.38843
sg_hZNF217_879_a	293	0.5825	-1.50224
sg_hZNF217_886_a	295.333	0.6296	-1.29812
sg_hZNF217_886_s	295.333	0.3372	-1.27134
sg_hZNF217_889_a	296.333	0.5289	-1.40197
sg_hZNF217_891_s	297	0.4585	-1.09478
sg_hZNF217_893_a	297.667	0.4648	-0.589641
sg_hZNF217_898_s	299.333	0.3972	-0.523917
sg_hZNF217_908_s	302.667	0.5801	-1.81003
sg_hZNF217_913_a	304.333	0.4047	-1.25165
sg_hZNF217_928_a	309.333	0.4034	0.100485
sg_hZNF217_935_a	311.667	0.211	-0.248269
sg_hZNF217_937_s	312.333	0.5332	-0.0752327
sg_hZNF217_943_s	314.333	0.4851	-0.876788
sg_hZNF217_944_s	314.667	0.4097	-0.374237
sg_hZNF217_945_s	315	0.6648	-0.629221
sg_hZNF217_953_s	317.667	0.4975	-1.19041
sg_hZNF217_954_s	318	0.4874	-0.789678
sg_hZNF217_970_a	323.333	0.4876	-0.365458
sg_hZNF217_988_s	329.333	0.6603	-0.542821
sg_hZNF217_991_a	330.333	0.2817	-0.614031
sg_hZNF217_995_s	331.667	0.4763	-0.287724
sg_hZNF217_1009_s	336.333	0.3532	-1.00161
sg_hZNF217_1010_s	336.667	0.5323	-0.73496
sg_hZNF217_1022_s	340.667	0.4579	-1.14153
sg_hZNF217_1034_a	344.667	0.5788	-0.469142
sg_hZNF217_1061_s	353.667	0.6694	-1.08181
sg_hZNF217_1066_a	355.333	0.4681	-0.75178
sg_hZNF217_1067_a	355.667	0.5011	-0.78549
sg_hZNF217_1078_s	359.333	0.6438	-0.429774
sg_hZNF217_1080_a	360	0.5904	-0.775258
sg_hZNF217_1081_a	360.333	0.5903	-0.615104
sg_hZNF217_1084_s	361.333	0.5359	-0.205359
sg_hZNF217_1084_a	361.333	0.564	-0.367135
sg_hZNF217_1098_a	366	0.5224	-0.884328
sg_hZNF217_1099_a	366.333	0.2801	0.0235106
sg_hZNF217_1107_a	369	0.4926	-0.572685
sg_hZNF217_1108_s	369.333	0.6286	-0.600532
sg_hZNF217_1108_a	369.333	0.3061	-0.507185
sg_hZNF217_1125_a	375	0.555	-1.21546
sg_hZNF217_1126_a	375.333	0.5098	-1.27948
sg_hZNF217_1136_s	378.667	0.6296	-0.350214
sg_hZNF217_1138_a	379.333	0.4963	-0.966618
sg_hZNF217_1162_a	387.333	0.565	-1.59777
sg_hZNF217_1165_s	388.333	0.5727	-0.901006
sg_hZNF217_1166_a	388.667	0.708	-1.52202
sg_hZNF217_1169_a	389.667	0.4816	-1.66567
sg_hZNF217_1179_s	393	0.402	-0.992452
sg_hZNF217_1180_s	393.333	0.5802	-1.17845
sg_hZNF217_1186_a	395.333	0.446	-0.469582
sg_hZNF217_1192_s	397.333	0.6103	-1.40064
sg_hZNF217_1193_a	397.667	0.501	-0.81352
sg_hZNF217_1197_s	399	0.5644	-1.19335
sg_hZNF217_1201_s	400.333	0.6407	-2.15295
sg_hZNF217_1205_a	401.667	0.4112	-1.17796
sg_hZNF217_1205_s	401.667	0.4636	-0.729548
sg_hZNF217_1210_s	403.333	0.4679	-1.30838
sg_hZNF217_1213_a	404.333	0.5377	-0.734732
sg_hZNF217_1227_a	409	0.5863	-0.44718
sg_hZNF217_1228_a	409.333	0.5885	-0.554522
sg_hZNF217_1231_s	410.333	0.6538	-0.543952
sg_hZNF217_1231_a	410.333	0.5106	-0.465431
sg_hZNF217_1235_s	411.667	0.5424	-0.244985
sg_hZNF217_1236_s	412	0.5292	-0.794212
sg_hZNF217_1239_s	413	0.5929	-0.933444
sg_hZNF217_1246_s	415.333	0.3814	-1.70292
sg_hZNF217_1247_s	415.667	0.4491	-0.896399
sg_hZNF217_1248_s	416	0.4826	-0.94593
sg_hZNF217_1254_a	418	0.5402	-0.675768
sg_hZNF217_1269_a	423	0.396	-0.999333
sg_hZNF217_1274_a	424.667	0.6322	-0.252336
sg_hZNF217_1279_a	426.333	0.5813	-0.305852
sg_hZNF217_1279_s	426.333	0.3594	-0.999087
sg_hZNF217_1282_a	427.333	0.6469	-0.518047
sg_hZNF217_1283_a	427.667	0.5139	0.0635624
sg_hZNF217_1284_a	428	0.6392	-0.135328
sg_hZNF217_1289_s	429.667	0.373	0.0923966
sg_hZNF217_1297_s	432.333	0.6025	-0.694229
sg_hZNF217_1303_a	434.333	0.6188	-0.415319
sg_hZNF217_1304_s	434.667	0.5418	-0.28538
sg_hZNF217_1305_s	435	0.568	-0.844787
sg_hZNF217_1306_s	435.333	0.6283	-0.759008
sg_hZNF217_1310_s	436.667	0.5088	-0.716075
sg_hZNF217_1313_s	437.667	0.5718	-0.607415
sg_hZNF217_1325_s	441.667	0.5478	-0.932044
sg_hZNF217_1333_s	444.333	0.6511	-0.526246
sg_hZNF217_1337_s	445.667	0.4955	-0.628578
sg_hZNF217_1338_s	446	0.5092	-0.734529
sg_hZNF217_1349_s	449.667	0.5906	-0.55035
sg_hZNF217_1353_a	451	0.423	-0.904859
sg_hZNF217_1354_a	451.333	0.4554	-0.548489
sg_hZNF217_1360_s	453.333	0.481	-1.13011
sg_hZNF217_1361_s	453.667	0.563	-0.761872
sg_hZNF217_1364_a	454.667	0.5769	-0.75517
sg_hZNF217_1376_s	458.667	0.4087	-0.0604536
sg_hZNF217_1379_s	459.667	0.615	-0.676702
sg_hZNF217_1424_s	474.667	0.5079	-0.813897
sg_hZNF217_1445_a	481.667	0.4565	-0.799949
sg_hZNF217_1460_a	486.667	0.599	-1.14463
sg_hZNF217_1478_s	492.667	0.5186	-1.28842
sg_hZNF217_1483_a	494.333	0.4145	-0.927607
sg_hZNF217_1497_a	499	0.3918	-0.331565
sg_hZNF217_1531_a	510.333	0.4575	-2.69293
sg_hZNF217_1532_a	510.667	0.2973	-1.38727
sg_hZNF217_1539_s	513	0.7391	-0.868381
sg_hZNF217_1549_s	516.333	0.5191	-1.44464
sg_hZNF217_1564_s	521.333	0.7859	-1.11334
sg_hZNF217_1585_a	528.333	0.5463	-0.302349
sg_hZNF217_1604_s	534.667	0.718	-0.279975
sg_hZNF217_1615_s	538.333	0.4525	-0.87713
sg_hZNF217_1648_a	549.333	0.5831	0.265047
sg_hZNF217_1666_a	555.333	0.09687	-0.386862
sg_hZNF217_1682_s	560.667	0.3762	-0.168403
sg_hZNF217_1696_a	565.333	0.4485	-0.607399
sg_hZNF217_1700_s	566.667	0.4481	-1.60077
sg_hZNF217_1716_a	572	0.4944	-0.821485
sg_hZNF217_1719_a	573	0.2832	-0.793831
sg_hZNF217_1726_s	575.333	0.498	-0.709355
sg_hZNF217_1743_a	581	0.6575	-1.0214
sg_hZNF217_1756_s	585.333	0.1682	-0.547643
sg_hZNF217_1757_s	585.667	0.3692	-0.940068
sg_hZNF217_1778_a	592.667	0.6204	-0.932834
sg_hZNF217_1785_a	595	0.4757	-0.280486
sg_hZNF217_1795_s	598.333	0.5438	-0.580683
sg_hZNF217_1811_a	603.667	0.07393	0.0798935
sg_hZNF217_1856_a	618.667	0.5595	-0.434593
sg_hZNF217_1857_a	619	0.5137	-0.547455
sg_hZNF217_1861_a	620.333	0.6568	-0.662513
sg_hZNF217_1862_a	620.667	0.6018	-0.584486
sg_hZNF217_1863_a	621	0.4388	-0.686478
sg_hZNF217_1864_s	621.333	0.3711	-0.4
sg_hZNF217_1871_a	623.667	0.3692	-0.288655
sg_hZNF217_1877_a	625.667	0.2604	0.273251
sg_hZNF217_1900_s	633.333	0.5199	-0.8475
sg_hZNF217_1919_a	639.667	0.5649	-0.24565
sg_hZNF217_1927_s	642.333	0.6921	-0.750193
sg_hZNF217_1930_s	643.333	0.7465	-0.620455
sg_hZNF217_1933_a	644.333	0.5695	-0.891722
sg_hZNF217_1948_s	649.333	0.5151	-0.651284
sg_hZNF217_1950_a	650	0.5753	-0.724246
sg_hZNF217_1953_a	651	0.668	-0.844296
sg_hZNF217_1956_a	652	0.5601	-1.43105
sg_hZNF217_1969_a	656.333	0.646	-1.05363
sg_hZNF217_1972_a	657.333	0.268	-1.11256
sg_hZNF217_1973_a	657.667	0.2393	-1.21269
sg_hZNF217_1992_a	664	0.1904	-0.546444
sg_hZNF217_1993_a	664.333	0.2463	-0.580176
sg_hZNF217_1999_s	666.333	0.5753	-0.791952
sg_hZNF217_2014_a	671.333	0.6047	-0.530462
sg_hZNF217_2025_s	675	0.4699	-0.45916
sg_hZNF217_2035_s	678.333	0.6258	-0.4127
sg_hZNF217_2037_a	679	0.5412	-0.51869
sg_hZNF217_2061_a	687	0.2822	-0.243112
sg_hZNF217_2068_s	689.333	0.6098	-0.62317
sg_hZNF217_2069_s	689.667	0.5729	-0.840652
sg_hZNF217_2070_s	690	0.5748	-0.206428
sg_hZNF217_2071_s	690.333	0.5198	-0.963761
sg_hZNF217_2074_a	691.333	0.6691	-0.533282
sg_hZNF217_2089_s	696.333	0.5818	-0.686644
sg_hZNF217_2096_a	698.667	0.5381	-0.187004
sg_hZNF217_2097_a	699	0.3947	-0.478567
sg_hZNF217_2127_a	709	0.4343	-1.38877
sg_hZNF217_2137_a	712.333	0.5814	-1.29013
sg_hZNF217_2142_a	714	0.4528	-1.38784
sg_hZNF217_2152_a	717.333	0.4142	-0.445083
sg_hZNF217_2169_a	723	0.2704	-0.298493
sg_hZNF217_2189_a	729.667	0.3857	-0.757563
sg_hZNF217_2214_a	738	0.3981	-0.651131
sg_hZNF217_2245_a	748.333	0.6556	-0.86453
sg_hZNF217_2258_s	752.667	0.5975	-1.50255
sg_hZNF217_2266_a	755.333	0.3982	-1.15066
sg_hZNF217_2273_a	757.667	0.5098	-0.264901
sg_hZNF217_2274_a	758	0.588	-0.993915
sg_hZNF217_2277_a	759	0.5244	-0.780247
sg_hZNF217_2278_s	759.333	0.2867	-0.00592178
sg_hZNF217_2279_s	759.667	0.5352	-0.814191
sg_hZNF217_2301_a	767	0.715	-1.28698
sg_hZNF217_2304_a	768	0.7003	-0.933242
sg_hZNF217_2305_a	768.333	0.6545	-1.13029
sg_hZNF217_2306_a	768.667	0.6202	-1.18795
sg_hZNF217_2325_a	775	0.4159	-0.389711
sg_hZNF217_2326_a	775.333	0.4112	-0.268728
sg_hZNF217_2331_a	777	0.603	-0.48904
sg_hZNF217_2332_a	777.333	0.328	-0.696153
sg_hZNF217_2338_s	779.333	0.3788	-0.343548
sg_hZNF217_2345_a	781.667	0.4768	-0.395035
sg_hZNF217_2346_a	782	0.4808	-0.639137
sg_hZNF217_2356_a	785.333	0.2824	-0.798386
sg_hZNF217_2362_a	787.333	0.5108	-0.354223
sg_hZNF217_2363_a	787.667	0.4044	-0.261643
sg_hZNF217_2367_a	789	0.4461	-0.523616
sg_hZNF217_2368_s	789.333	0.5392	-0.142376
sg_hZNF217_2369_s	789.667	0.5795	-0.301109
sg_hZNF217_2370_s	790	0.6519	-0.559286
sg_hZNF217_2387_s	795.667	0.3708	-0.855154
sg_hZNF217_2388_s	796	0.5539	-0.578838
sg_hZNF217_2390_a	796.667	0.4454	-0.0553141
sg_hZNF217_2391_a	797	0.4299	-0.108233
sg_hZNF217_2393_s	797.667	0.402	-0.231692
sg_hZNF217_2394_a	798	0.3895	-0.0129471
sg_hZNF217_2398_s	799.333	0.4769	-0.526623
sg_hZNF217_2400_a	800	0.4004	-0.537123
sg_hZNF217_2410_a	803.333	0.6668	-0.769219
sg_hZNF217_2411_a	803.667	0.548	-0.432434
sg_hZNF217_2412_a	804	0.6479	-0.834308
sg_hZNF217_2414_s	804.667	0.2228	-0.737341
sg_hZNF217_2415_s	805	0.4599	0.0944153
sg_hZNF217_2446_a	815.333	0.5463	-0.765527
sg_hZNF217_2447_a	815.667	0.3892	-0.746355
sg_hZNF217_2448_a	816	0.2135	-0.837301
sg_hZNF217_2456_a	818.667	0.3058	-0.477038
sg_hZNF217_2464_a	821.333	0.4353	-0.811624
sg_hZNF217_2465_a	821.667	0.4861	-0.328987
sg_hZNF217_2472_a	824	0.571	-0.205998
sg_hZNF217_2476_s	825.333	0.5956	-0.203202
sg_hZNF217_2477_s	825.667	0.5419	-0.457637
sg_hZNF217_2478_s	826	0.6723	-0.848054
sg_hZNF217_2479_s	826.333	0.719	-0.869403
sg_hZNF217_2486_s	828.667	0.4673	-0.129799
sg_hZNF217_2487_s	829	0.5369	-0.448107
sg_hZNF217_2488_s	829.333	0.6102	-0.551518
sg_hZNF217_2492_a	830.667	0.3848	-0.643128
sg_hZNF217_2499_s	833	0.4433	-0.558945
sg_hZNF217_2500_a	833.333	0.5877	-0.398149
sg_hZNF217_2503_a	834.333	0.6551	-0.310908
sg_hZNF217_2506_a	835.333	0.4904	-0.332129
sg_hZNF217_2532_a	844	0.2716	-0.763825
sg_hZNF217_2539_a	846.333	0.5984	-0.609457
sg_hZNF217_2548_a	849.333	0.5934	-0.0123341
sg_hZNF217_2548_s	849.333	0.5403	-0.441907
sg_hZNF217_2549_a	849.667	0.5125	-0.0748085
sg_hZNF217_2550_a	850	0.3203	0.0203027
sg_hZNF217_2556_a	852	0.3777	0.00195008
sg_hZNF217_2574_a	858	0.4581	-0.436748
sg_hZNF217_2575_a	858.333	0.5132	0.159867
sg_hZNF217_2592_a	864	0.4966	-1.03455
sg_hZNF217_2598_a	866	0.474	-0.878787
sg_hZNF217_2607_a	869	0.3925	-0.748038
sg_hZNF217_2615_s	871.667	0.5728	-0.307039
sg_hZNF217_2616_a	872	0.5344	-0.764507
sg_hZNF217_2617_a	872.333	0.5183	-0.735524
sg_hZNF217_2620_a	873.333	0.6993	-0.588099
sg_hZNF217_2621_a	873.667	0.5998	-0.203041
sg_hZNF217_2633_s	877.667	0.5558	-0.179594
sg_hZNF217_2647_a	882.333	0.5155	-0.502898
sg_hZNF217_2657_a	885.667	0.577	-0.49045
sg_hZNF217_2658_a	886	0.4104	-0.519689
sg_hZNF217_2659_a	886.333	0.4985	0.0414227
sg_hZNF217_2662_a	887.333	0.34	-0.127306
sg_hZNF217_2670_s	890	0.4971	-0.453971
sg_hZNF217_2671_s	890.333	0.646	-0.702644
sg_hZNF217_2675_a	891.667	0.4596	-0.425973
sg_hZNF217_2676_a	892	0.4812	-0.751231
sg_hZNF217_2680_s	893.333	0.3578	-0.501842
sg_hZNF217_2681_s	893.667	0.5208	-0.810497
sg_hZNF217_2685_a	895	0.7564	-0.630652
sg_hZNF217_2688_a	896	0.4481	-0.986707
sg_hZNF217_2703_s	901	0.4389	-0.774026
sg_hZNF217_2719_a	906.333	0.3508	-0.797195
sg_hZNF217_2732_s	910.667	0.3394	-0.795261
sg_hZNF217_2748_a	916	0.418	-0.210914
sg_hZNF217_2749_a	916.333	0.5144	-0.145339
sg_hZNF217_2750_a	916.667	0.5157	0.0352938
sg_hZNF217_2754_a	918	0.2104	-0.072755
sg_hZNF217_2767_s	922.333	0.7322	-0.999143
sg_hZNF217_2770_a	923.333	0.5342	-0.711214
sg_hZNF217_2782_a	927.333	0.5577	-0.244707
sg_hZNF217_2783_a	927.667	0.4718	0.125394
sg_hZNF217_2792_s	930.667	0.3659	-0.0430348
sg_hZNF217_2793_s	931	0.3689	-0.397371
sg_hZNF217_2794_s	931.333	0.6301	-0.527487
sg_hZNF217_2795_a	931.667	0.4352	-0.543791
sg_hZNF217_2799_a	933	0.5214	-0.629682
sg_hZNF217_2800_a	933.333	0.3795	-0.627002
sg_hZNF217_2806_a	935.333	0.3417	0.0953475
sg_hZNF217_2810_s	936.667	0.5357	-0.502699
sg_hZNF217_2828_a	942.667	0.5996	-1.03473
sg_hZNF217_2832_a	944	0.501	-0.688724
sg_hZNF217_2833_a	944.333	0.3813	-0.616587
sg_hZNF217_2836_s	945.333	0.5081	-0.595219
sg_hZNF217_2840_a	946.667	0.4711	-0.823368
sg_hZNF217_2843_s	947.667	0.6326	-0.812811
sg_hZNF217_2866_s	955.333	0.6143	-0.804593
sg_hZNF217_2871_a	957	0.7128	-1.07298
sg_hZNF217_2887_s	962.333	0.5386	-0.603698
sg_hZNF217_2889_a	963	0.5863	-0.543332
sg_hZNF217_2904_a	968	0.5531	-0.711476
sg_hZNF217_2907_s	969	0.614	-0.632251
sg_hZNF217_2907_a	969	0.4064	-0.437775
sg_hZNF217_2908_a	969.333	0.3091	-0.904808
sg_hZNF217_2913_a	971	0.577	-0.403137
sg_hZNF217_2921_a	973.667	0.404	-0.703411
sg_hZNF217_2926_s	975.333	0.7214	-0.660113
sg_hZNF217_2929_a	976.333	0.5327	-0.767577
sg_hZNF217_2946_a	982	0.321	-0.326478
sg_hZNF217_2966_s	988.667	0.5646	-0.607824
sg_hZNF217_2969_s	989.667	0.6049	-0.931238
sg_hZNF217_2970_a	990	0.5302	-0.863459
sg_hZNF217_2971_a	990.333	0.4542	-0.960278
sg_hZNF217_2975_s	991.667	0.3796	-0.924417
sg_hZNF217_2976_s	992	0.5081	-1.13287
sg_hZNF217_2983_a	994.333	0.553	-0.885604
sg_hZNF217_2988_a	996	0.569	-0.851946
sg_hZNF217_3002_s	1000.67	0.5104	-0.89628
sg_hZNF217_3006_a	1002	0.5418	-1.03241
sg_hZNF217_3018_a	1006	0.5084	-0.797509
sg_hZNF217_3025_a	1008.33	0.4919	-0.69376
sg_hZNF217_3032_s	1010.67	0.4134	-0.591611
sg_hZNF217_3039_s	1013	0.3854	-0.291154
sg_hZNF217_3051_a	1017	0.6174	-1.06325
sg_hZNF217_3073_s	1024.33	0.6561	-0.397061
sg_hZNF217_3104_s	1034.67	0.2289	-0.0976255
sg_hZNF217_3105_s	1035	0.2841	-0.33987
sg_hZNF217_3132_a	1044	0.2559	0.0207279

## Sheet: SUPB15
sgRNA_ID	pep.pos	On-Target Efficacy Score	CRISPR Score
sg_hZNF217_14_s	4.66667	0.5311	-0.555375
sg_hZNF217_33_a	11	0.5993	-1.00382
sg_hZNF217_43_a	14.3333	0.5602	-0.409407
sg_hZNF217_44_a	14.6667	0.4827	-0.395615
sg_hZNF217_49_s	16.3333	0.5575	0.340279
sg_hZNF217_53_s	17.6667	0.5034	-0.838034
sg_hZNF217_54_s	18	0.4454	-0.180523
sg_hZNF217_66_a	22	0.3581	-0.782992
sg_hZNF217_68_s	22.6667	0.5708	-1.25651
sg_hZNF217_80_s	26.6667	0.3608	-0.563352
sg_hZNF217_91_s	30.3333	0.5281	-0.0556274
sg_hZNF217_96_a	32	0.5729	-0.113006
sg_hZNF217_97_s	32.3333	0.5082	-0.246288
sg_hZNF217_100_s	33.3333	0.6349	-0.233669
sg_hZNF217_115_a	38.3333	0.6126	-0.0927458
sg_hZNF217_119_s	39.6667	0.5002	-1.06094
sg_hZNF217_120_s	40	0.5444	-1.29491
sg_hZNF217_133_a	44.3333	0.7653	-0.650968
sg_hZNF217_144_a	48	0.4997	-0.0886969
sg_hZNF217_149_a	49.6667	0.4585	0.37773
sg_hZNF217_175_s	58.3333	0.5859	0.320737
sg_hZNF217_176_s	58.6667	0.6148	0.244422
sg_hZNF217_177_s	59	0.6671	-0.513701
sg_hZNF217_190_s	63.3333	0.465	-1.96291
sg_hZNF217_195_a	65	0.6386	-1.2466
sg_hZNF217_196_a	65.3333	0.5422	-0.961619
sg_hZNF217_218_a	72.6667	0.423	-1.31595
sg_hZNF217_223_a	74.3333	0.6108	-1.45104
sg_hZNF217_242_a	80.6667	0.3265	-1.55283
sg_hZNF217_261_s	87	0.6802	-1.51528
sg_hZNF217_269_a	89.6667	0.606	-1.32387
sg_hZNF217_273_a	91	0.6971	-2.09581
sg_hZNF217_277_a	92.3333	0.6546	-2.20951
sg_hZNF217_278_a	92.6667	0.7741	-1.96249
sg_hZNF217_288_a	96	0.4915	-0.476505
sg_hZNF217_291_s	97	0.3778	-1.86797
sg_hZNF217_292_s	97.3333	0.319	-1.5321
sg_hZNF217_324_a	108	0.5014	-0.094617
sg_hZNF217_352_s	117.333	0.6613	-0.748179
sg_hZNF217_354_a	118	0.4851	0.306057
sg_hZNF217_357_a	119	0.2975	0.0304698
sg_hZNF217_358_a	119.333	0.1866	0.136508
sg_hZNF217_367_s	122.333	0.6507	-0.877174
sg_hZNF217_388_s	129.333	0.6363	-1.36138
sg_hZNF217_395_s	131.667	0.5715	-2.35661
sg_hZNF217_396_s	132	0.5128	-2.94443
sg_hZNF217_440_a	146.667	0.5632	-1.55893
sg_hZNF217_464_s	154.667	0.3077	-0.517706
sg_hZNF217_465_s	155	0.3146	-0.848043
sg_hZNF217_479_s	159.667	0.6925	-2.276
sg_hZNF217_493_s	164.333	0.4775	-2.0587
sg_hZNF217_501_s	167	0.5417	-0.729992
sg_hZNF217_507_a	169	0.633	-1.49792
sg_hZNF217_522_s	174	0.6576	-1.5826
sg_hZNF217_533_s	177.667	0.4354	-1.8321
sg_hZNF217_541_s	180.333	0.4106	-1.10212
sg_hZNF217_542_s	180.667	0.3203	-1.38084
sg_hZNF217_543_s	181	0.6859	-1.37895
sg_hZNF217_544_s	181.333	0.6863	-1.75354
sg_hZNF217_556_a	185.333	0.2772	0.210948
sg_hZNF217_566_s	188.667	0.6026	-0.497981
sg_hZNF217_571_s	190.333	0.5338	-1.5771
sg_hZNF217_591_a	197	0.3289	-0.852
sg_hZNF217_598_s	199.333	0.7515	-1.02893
sg_hZNF217_607_s	202.333	0.5085	-0.818598
sg_hZNF217_614_a	204.667	0.3857	-0.595468
sg_hZNF217_616_s	205.333	0.62	-0.808225
sg_hZNF217_640_a	213.333	0.5738	-2.03569
sg_hZNF217_652_s	217.333	0.586	-0.615224
sg_hZNF217_659_s	219.667	0.3756	-0.760842
sg_hZNF217_674_a	224.667	0.3424	-0.492015
sg_hZNF217_681_a	227	0.1498	-0.186568
sg_hZNF217_703_s	234.333	0.635	-1.6183
sg_hZNF217_707_a	235.667	0.6502	-0.40072
sg_hZNF217_721_a	240.333	0.2752	-0.300437
sg_hZNF217_728_s	242.667	0.4839	-0.346371
sg_hZNF217_742_a	247.333	0.3997	-0.703649
sg_hZNF217_761_s	253.667	0.7137	-0.557665
sg_hZNF217_764_s	254.667	0.7465	-0.887811
sg_hZNF217_765_a	255	0.6737	-1.34814
sg_hZNF217_780_a	260	0.6303	-1.02832
sg_hZNF217_780_s	260	0.6271	-1.68561
sg_hZNF217_781_s	260.333	0.545	-0.68509
sg_hZNF217_784_s	261.333	0.6245	-1.08995
sg_hZNF217_784_a	261.333	0.7029	-0.916426
sg_hZNF217_800_a	266.667	0.4922	-1.4459
sg_hZNF217_822_a	274	0.3078	-1.75846
sg_hZNF217_832_s	277.333	0.3725	-0.813192
sg_hZNF217_833_a	277.667	0.371	-0.614295
sg_hZNF217_833_s	277.667	0.3898	-0.390371
sg_hZNF217_834_s	278	0.7083	-0.992013
sg_hZNF217_834_a	278	0.08201	-0.838631
sg_hZNF217_852_a	284	0.5385	-1.04389
sg_hZNF217_866_a	288.667	0.6293	-1.3965
sg_hZNF217_867_a	289	0.5766	-1.341
sg_hZNF217_879_a	293	0.5825	-2.18455
sg_hZNF217_886_a	295.333	0.6296	-1.57843
sg_hZNF217_886_s	295.333	0.3372	-1.02779
sg_hZNF217_889_a	296.333	0.5289	-1.67317
sg_hZNF217_891_s	297	0.4585	-0.962561
sg_hZNF217_893_a	297.667	0.4648	-0.477642
sg_hZNF217_898_s	299.333	0.3972	-0.279083
sg_hZNF217_908_s	302.667	0.5801	-1.494
sg_hZNF217_913_a	304.333	0.4047	-1.48005
sg_hZNF217_928_a	309.333	0.4034	0.256572
sg_hZNF217_935_a	311.667	0.211	0.0669221
sg_hZNF217_937_s	312.333	0.5332	-0.090807
sg_hZNF217_943_s	314.333	0.4851	-0.890044
sg_hZNF217_944_s	314.667	0.4097	-0.484064
sg_hZNF217_945_s	315	0.6648	-0.910561
sg_hZNF217_953_s	317.667	0.4975	-1.56937
sg_hZNF217_954_s	318	0.4874	-0.925096
sg_hZNF217_970_a	323.333	0.4876	-0.351929
sg_hZNF217_988_s	329.333	0.6603	-0.402536
sg_hZNF217_991_a	330.333	0.2817	-0.663396
sg_hZNF217_995_s	331.667	0.4763	-0.380819
sg_hZNF217_1009_s	336.333	0.3532	-1.67882
sg_hZNF217_1010_s	336.667	0.5323	-1.00183
sg_hZNF217_1022_s	340.667	0.4579	-1.39509
sg_hZNF217_1034_a	344.667	0.5788	-0.442079
sg_hZNF217_1061_s	353.667	0.6694	-1.47159
sg_hZNF217_1066_a	355.333	0.4681	-0.882991
sg_hZNF217_1067_a	355.667	0.5011	-0.606527
sg_hZNF217_1078_s	359.333	0.6438	-0.339993
sg_hZNF217_1080_a	360	0.5904	-0.729771
sg_hZNF217_1081_a	360.333	0.5903	-0.672583
sg_hZNF217_1084_s	361.333	0.5359	-0.426562
sg_hZNF217_1084_a	361.333	0.564	0.00524851
sg_hZNF217_1098_a	366	0.5224	-1.22624
sg_hZNF217_1099_a	366.333	0.2801	0.0478601
sg_hZNF217_1107_a	369	0.4926	-0.568849
sg_hZNF217_1108_s	369.333	0.6286	-0.686518
sg_hZNF217_1108_a	369.333	0.3061	-0.421713
sg_hZNF217_1125_a	375	0.555	-1.5272
sg_hZNF217_1126_a	375.333	0.5098	-1.47852
sg_hZNF217_1136_s	378.667	0.6296	-0.0503731
sg_hZNF217_1138_a	379.333	0.4963	-0.883311
sg_hZNF217_1162_a	387.333	0.565	-1.9796
sg_hZNF217_1165_s	388.333	0.5727	-0.850114
sg_hZNF217_1166_a	388.667	0.708	-1.70714
sg_hZNF217_1169_a	389.667	0.4816	-1.75588
sg_hZNF217_1179_s	393	0.402	-1.23461
sg_hZNF217_1180_s	393.333	0.5802	-1.14635
sg_hZNF217_1186_a	395.333	0.446	-0.672099
sg_hZNF217_1192_s	397.333	0.6103	-1.70395
sg_hZNF217_1193_a	397.667	0.501	-0.903197
sg_hZNF217_1197_s	399	0.5644	-1.71603
sg_hZNF217_1205_a	401.667	0.4112	-1.288
sg_hZNF217_1205_s	401.667	0.4636	-0.86704
sg_hZNF217_1210_s	403.333	0.4679	-1.65838
sg_hZNF217_1213_a	404.333	0.5377	-0.77961
sg_hZNF217_1227_a	409	0.5863	-0.666363
sg_hZNF217_1228_a	409.333	0.5885	-0.57685
sg_hZNF217_1231_s	410.333	0.6538	-0.376055
sg_hZNF217_1231_a	410.333	0.5106	-0.363017
sg_hZNF217_1235_s	411.667	0.5424	0.164448
sg_hZNF217_1236_s	412	0.5292	-0.803243
sg_hZNF217_1239_s	413	0.5929	-1.29632
sg_hZNF217_1246_s	415.333	0.3814	-1.91093
sg_hZNF217_1247_s	415.667	0.4491	-0.980736
sg_hZNF217_1248_s	416	0.4826	-1.12092
sg_hZNF217_1254_a	418	0.5402	-0.86504
sg_hZNF217_1269_a	423	0.396	-1.03557
sg_hZNF217_1274_a	424.667	0.6322	-0.0656821
sg_hZNF217_1279_a	426.333	0.5813	-1.07729
sg_hZNF217_1279_s	426.333	0.3594	-0.168124
sg_hZNF217_1282_a	427.333	0.6469	-0.613529
sg_hZNF217_1283_a	427.667	0.5139	0.254676
sg_hZNF217_1284_a	428	0.6392	0.29541
sg_hZNF217_1289_s	429.667	0.373	0.383783
sg_hZNF217_1297_s	432.333	0.6025	-0.663518
sg_hZNF217_1303_a	434.333	0.6188	-0.370932
sg_hZNF217_1304_s	434.667	0.5418	0.0241525
sg_hZNF217_1305_s	435	0.568	-0.895919
sg_hZNF217_1306_s	435.333	0.6283	-0.860009
sg_hZNF217_1310_s	436.667	0.5088	-0.854736
sg_hZNF217_1313_s	437.667	0.5718	-0.802868
sg_hZNF217_1325_s	441.667	0.5478	-1.25329
sg_hZNF217_1333_s	444.333	0.6511	-0.665752
sg_hZNF217_1337_s	445.667	0.4955	-0.960609
sg_hZNF217_1338_s	446	0.5092	-0.966411
sg_hZNF217_1349_s	449.667	0.5906	-0.661658
sg_hZNF217_1353_a	451	0.423	-1.32842
sg_hZNF217_1354_a	451.333	0.4554	-0.522626
sg_hZNF217_1360_s	453.333	0.481	-1.40536
sg_hZNF217_1361_s	453.667	0.563	-0.957221
sg_hZNF217_1364_a	454.667	0.5769	-0.790743
sg_hZNF217_1376_s	458.667	0.4087	-0.0649853
sg_hZNF217_1379_s	459.667	0.615	-0.784712
sg_hZNF217_1424_s	474.667	0.5079	-0.788463
sg_hZNF217_1445_a	481.667	0.4565	-0.772861
sg_hZNF217_1460_a	486.667	0.599	-1.16556
sg_hZNF217_1478_s	492.667	0.5186	-1.17657
sg_hZNF217_1483_a	494.333	0.4145	-0.905173
sg_hZNF217_1497_a	499	0.3918	-0.637545
sg_hZNF217_1531_a	510.333	0.4575	-2.25583
sg_hZNF217_1532_a	510.667	0.2973	-1.70868
sg_hZNF217_1539_s	513	0.7391	-0.999746
sg_hZNF217_1549_s	516.333	0.5191	-1.87451
sg_hZNF217_1564_s	521.333	0.7859	-1.18654
sg_hZNF217_1585_a	528.333	0.5463	-0.318818
sg_hZNF217_1604_s	534.667	0.718	-0.329482
sg_hZNF217_1615_s	538.333	0.4525	-1.32522
sg_hZNF217_1648_a	549.333	0.5831	0.433668
sg_hZNF217_1666_a	555.333	0.09687	-0.715289
sg_hZNF217_1682_s	560.667	0.3762	-0.228463
sg_hZNF217_1696_a	565.333	0.4485	-0.605547
sg_hZNF217_1700_s	566.667	0.4481	-1.92568
sg_hZNF217_1716_a	572	0.4944	-1.05845
sg_hZNF217_1719_a	573	0.2832	-0.751057
sg_hZNF217_1726_s	575.333	0.498	-0.907166
sg_hZNF217_1743_a	581	0.6575	-1.31935
sg_hZNF217_1756_s	585.333	0.1682	-0.81181
sg_hZNF217_1757_s	585.667	0.3692	-1.34699
sg_hZNF217_1778_a	592.667	0.6204	-1.30884
sg_hZNF217_1785_a	595	0.4757	-0.256196
sg_hZNF217_1795_s	598.333	0.5438	-0.805303
sg_hZNF217_1811_a	603.667	0.07393	0.227356
sg_hZNF217_1856_a	618.667	0.5595	-0.57623
sg_hZNF217_1857_a	619	0.5137	-0.792047
sg_hZNF217_1861_a	620.333	0.6568	-0.920759
sg_hZNF217_1862_a	620.667	0.6018	-0.802399
sg_hZNF217_1863_a	621	0.4388	-0.772805
sg_hZNF217_1864_s	621.333	0.3711	-0.235164
sg_hZNF217_1871_a	623.667	0.3692	-0.452188
sg_hZNF217_1877_a	625.667	0.2604	0.554026
sg_hZNF217_1900_s	633.333	0.5199	-1.02133
sg_hZNF217_1919_a	639.667	0.5649	-0.129272
sg_hZNF217_1927_s	642.333	0.6921	-1.03899
sg_hZNF217_1930_s	643.333	0.7465	-1.03826
sg_hZNF217_1933_a	644.333	0.5695	-1.27022
sg_hZNF217_1948_s	649.333	0.5151	-0.911355
sg_hZNF217_1950_a	650	0.5753	-1.05521
sg_hZNF217_1953_a	651	0.668	-1.287
sg_hZNF217_1956_a	652	0.5601	-1.99158
sg_hZNF217_1969_a	656.333	0.646	-1.77132
sg_hZNF217_1972_a	657.333	0.268	-1.36208
sg_hZNF217_1973_a	657.667	0.2393	-1.44815
sg_hZNF217_1991_a	663.667	0.4979	-2.08162
sg_hZNF217_1992_a	664	0.1904	-0.558236
sg_hZNF217_1993_a	664.333	0.2463	-0.726725
sg_hZNF217_1999_s	666.333	0.5753	-1.1625
sg_hZNF217_2014_a	671.333	0.6047	-0.600621
sg_hZNF217_2025_s	675	0.4699	-0.549965
sg_hZNF217_2035_s	678.333	0.6258	-0.452968
sg_hZNF217_2037_a	679	0.5412	-0.586517
sg_hZNF217_2061_a	687	0.2822	-0.145452
sg_hZNF217_2068_s	689.333	0.6098	-0.506622
sg_hZNF217_2069_s	689.667	0.5729	-0.729145
sg_hZNF217_2070_s	690	0.5748	-0.179538
sg_hZNF217_2071_s	690.333	0.5198	-1.09047
sg_hZNF217_2074_a	691.333	0.6691	-0.705016
sg_hZNF217_2089_s	696.333	0.5818	-0.853844
sg_hZNF217_2096_a	698.667	0.5381	-0.172028
sg_hZNF217_2097_a	699	0.3947	-0.493734
sg_hZNF217_2127_a	709	0.4343	-1.51044
sg_hZNF217_2137_a	712.333	0.5814	-1.28391
sg_hZNF217_2142_a	714	0.4528	-1.59984
sg_hZNF217_2152_a	717.333	0.4142	-0.458116
sg_hZNF217_2169_a	723	0.2704	-0.499925
sg_hZNF217_2189_a	729.667	0.3857	-0.535808
sg_hZNF217_2214_a	738	0.3981	-0.935941
sg_hZNF217_2245_a	748.333	0.6556	-0.856518
sg_hZNF217_2258_s	752.667	0.5975	-1.7949
sg_hZNF217_2266_a	755.333	0.3982	-1.3969
sg_hZNF217_2273_a	757.667	0.5098	-0.39435
sg_hZNF217_2274_a	758	0.588	-1.44396
sg_hZNF217_2277_a	759	0.5244	-0.686956
sg_hZNF217_2278_s	759.333	0.2867	0.227435
sg_hZNF217_2279_s	759.667	0.5352	-0.705078
sg_hZNF217_2301_a	767	0.715	-1.77495
sg_hZNF217_2304_a	768	0.7003	-1.59982
sg_hZNF217_2305_a	768.333	0.6545	-1.39375
sg_hZNF217_2306_a	768.667	0.6202	-1.48117
sg_hZNF217_2325_a	775	0.4159	-0.437786
sg_hZNF217_2326_a	775.333	0.4112	-0.360303
sg_hZNF217_2331_a	777	0.603	-0.740627
sg_hZNF217_2332_a	777.333	0.328	-0.99639
sg_hZNF217_2338_s	779.333	0.3788	-0.279106
sg_hZNF217_2345_a	781.667	0.4768	-0.565248
sg_hZNF217_2346_a	782	0.4808	-0.749746
sg_hZNF217_2356_a	785.333	0.2824	-1.00792
sg_hZNF217_2362_a	787.333	0.5108	-0.170005
sg_hZNF217_2363_a	787.667	0.4044	0.0265992
sg_hZNF217_2367_a	789	0.4461	-0.782041
sg_hZNF217_2368_s	789.333	0.5392	0.186754
sg_hZNF217_2369_s	789.667	0.5795	-0.0616689
sg_hZNF217_2370_s	790	0.6519	-0.730467
sg_hZNF217_2387_s	795.667	0.3708	-1.13753
sg_hZNF217_2388_s	796	0.5539	-0.721988
sg_hZNF217_2390_a	796.667	0.4454	-0.0338764
sg_hZNF217_2391_a	797	0.4299	-0.116324
sg_hZNF217_2393_s	797.667	0.402	-0.0675265
sg_hZNF217_2394_a	798	0.3895	0.0165132
sg_hZNF217_2398_s	799.333	0.4769	-0.139869
sg_hZNF217_2400_a	800	0.4004	-0.739808
sg_hZNF217_2410_a	803.333	0.6668	-1.06139
sg_hZNF217_2411_a	803.667	0.548	-0.608851
sg_hZNF217_2412_a	804	0.6479	-1.00939
sg_hZNF217_2414_s	804.667	0.2228	-0.847853
sg_hZNF217_2415_s	805	0.4599	0.339005
sg_hZNF217_2446_a	815.333	0.5463	-1.07044
sg_hZNF217_2447_a	815.667	0.3892	-0.876632
sg_hZNF217_2448_a	816	0.2135	-1.05478
sg_hZNF217_2456_a	818.667	0.3058	-0.403709
sg_hZNF217_2464_a	821.333	0.4353	-0.790336
sg_hZNF217_2465_a	821.667	0.4861	-0.313964
sg_hZNF217_2472_a	824	0.571	-0.093395
sg_hZNF217_2476_s	825.333	0.5956	0.018465
sg_hZNF217_2477_s	825.667	0.5419	-0.43655
sg_hZNF217_2478_s	826	0.6723	-1.22484
sg_hZNF217_2479_s	826.333	0.719	-1.25935
sg_hZNF217_2486_s	828.667	0.4673	-0.0351963
sg_hZNF217_2487_s	829	0.5369	-0.397631
sg_hZNF217_2488_s	829.333	0.6102	-0.610296
sg_hZNF217_2492_a	830.667	0.3848	-0.477054
sg_hZNF217_2499_s	833	0.4433	-0.604277
sg_hZNF217_2500_a	833.333	0.5877	-0.268068
sg_hZNF217_2503_a	834.333	0.6551	-0.190434
sg_hZNF217_2506_a	835.333	0.4904	-0.0754999
sg_hZNF217_2532_a	844	0.2716	-0.914894
sg_hZNF217_2539_a	846.333	0.5984	-0.716974
sg_hZNF217_2548_a	849.333	0.5934	-0.586929
sg_hZNF217_2548_s	849.333	0.5403	0.0845653
sg_hZNF217_2549_a	849.667	0.5125	-0.0165098
sg_hZNF217_2550_a	850	0.3203	0.0985469
sg_hZNF217_2556_a	852	0.3777	0.100496
sg_hZNF217_2574_a	858	0.4581	-0.563507
sg_hZNF217_2575_a	858.333	0.5132	0.378981
sg_hZNF217_2592_a	864	0.4966	-1.4598
sg_hZNF217_2598_a	866	0.474	-1.02863
sg_hZNF217_2607_a	869	0.3925	-0.903136
sg_hZNF217_2615_s	871.667	0.5728	-0.129377
sg_hZNF217_2616_a	872	0.5344	-0.734637
sg_hZNF217_2617_a	872.333	0.5183	-0.794689
sg_hZNF217_2620_a	873.333	0.6993	-0.592661
sg_hZNF217_2621_a	873.667	0.5998	0.11035
sg_hZNF217_2633_s	877.667	0.5558	0.00802249
sg_hZNF217_2647_a	882.333	0.5155	-0.52907
sg_hZNF217_2657_a	885.667	0.577	-0.444994
sg_hZNF217_2658_a	886	0.4104	-0.588625
sg_hZNF217_2659_a	886.333	0.4985	0.240566
sg_hZNF217_2662_a	887.333	0.34	0.115116
sg_hZNF217_2670_s	890	0.4971	-0.279914
sg_hZNF217_2671_s	890.333	0.646	-0.740155
sg_hZNF217_2675_a	891.667	0.4596	-0.38968
sg_hZNF217_2676_a	892	0.4812	-0.905645
sg_hZNF217_2680_s	893.333	0.3578	-0.598938
sg_hZNF217_2681_s	893.667	0.5208	-0.732248
sg_hZNF217_2685_a	895	0.7564	-0.695746
sg_hZNF217_2688_a	896	0.4481	-1.42434
sg_hZNF217_2703_s	901	0.4389	-0.926849
sg_hZNF217_2719_a	906.333	0.3508	-0.727184
sg_hZNF217_2732_s	910.667	0.3394	-1.00245
sg_hZNF217_2748_a	916	0.418	-0.279717
sg_hZNF217_2749_a	916.333	0.5144	-0.222228
sg_hZNF217_2750_a	916.667	0.5157	0.120916
sg_hZNF217_2754_a	918	0.2104	-0.0747809
sg_hZNF217_2767_s	922.333	0.7322	-1.16224
sg_hZNF217_2770_a	923.333	0.5342	-0.803028
sg_hZNF217_2782_a	927.333	0.5577	-0.232648
sg_hZNF217_2783_a	927.667	0.4718	0.406656
sg_hZNF217_2792_s	930.667	0.3659	0.227299
sg_hZNF217_2793_s	931	0.3689	-0.150571
sg_hZNF217_2794_s	931.333	0.6301	-0.367856
sg_hZNF217_2795_a	931.667	0.4352	-0.433967
sg_hZNF217_2799_a	933	0.5214	-0.656363
sg_hZNF217_2800_a	933.333	0.3795	-0.759741
sg_hZNF217_2806_a	935.333	0.3417	0.207276
sg_hZNF217_2810_s	936.667	0.5357	-0.554856
sg_hZNF217_2828_a	942.667	0.5996	-1.4364
sg_hZNF217_2832_a	944	0.501	-0.980324
sg_hZNF217_2833_a	944.333	0.3813	-0.560424
sg_hZNF217_2836_s	945.333	0.5081	-0.722427
sg_hZNF217_2840_a	946.667	0.4711	-1.03374
sg_hZNF217_2843_s	947.667	0.6326	-0.97597
sg_hZNF217_2866_s	955.333	0.6143	-0.744305
sg_hZNF217_2871_a	957	0.7128	-1.27825
sg_hZNF217_2887_s	962.333	0.5386	-0.722025
sg_hZNF217_2889_a	963	0.5863	-0.636591
sg_hZNF217_2904_a	968	0.5531	-0.729393
sg_hZNF217_2907_s	969	0.614	-0.804579
sg_hZNF217_2907_a	969	0.4064	-0.449921
sg_hZNF217_2908_a	969.333	0.3091	-0.891343
sg_hZNF217_2913_a	971	0.577	-0.461287
sg_hZNF217_2921_a	973.667	0.404	-0.794656
sg_hZNF217_2926_s	975.333	0.7214	-0.723345
sg_hZNF217_2929_a	976.333	0.5327	-0.81795
sg_hZNF217_2946_a	982	0.321	-0.407914
sg_hZNF217_2966_s	988.667	0.5646	-0.709036
sg_hZNF217_2969_s	989.667	0.6049	-1.2677
sg_hZNF217_2970_a	990	0.5302	-0.705534
sg_hZNF217_2971_a	990.333	0.4542	-0.90176
sg_hZNF217_2975_s	991.667	0.3796	-1.20362
sg_hZNF217_2976_s	992	0.5081	-1.5105
sg_hZNF217_2983_a	994.333	0.553	-1.14091
sg_hZNF217_2988_a	996	0.569	-1.18389
sg_hZNF217_3002_s	1000.67	0.5104	-1.17756
sg_hZNF217_3006_a	1002	0.5418	-1.28026
sg_hZNF217_3018_a	1006	0.5084	-1.04843
sg_hZNF217_3025_a	1008.33	0.4919	-0.739927
sg_hZNF217_3032_s	1010.67	0.4134	-0.631703
sg_hZNF217_3039_s	1013	0.3854	-0.502669
sg_hZNF217_3051_a	1017	0.6174	-1.23721
sg_hZNF217_3073_s	1024.33	0.6561	-0.51435
sg_hZNF217_3104_s	1034.67	0.2289	-0.0630123
sg_hZNF217_3105_s	1035	0.2841	-0.491381
sg_hZNF217_3132_a	1044	0.2559	0.0869074
