# Supplementary material for: CRISPR screening reveals ZNF217 as a vulnerability in high-risk B-cell acute lymphoblastic leukemia
Source: Theranostics. 2025 Feb 18;15(8):3234–56. doi: 10.7150/thno.100295 (PMC11905140; doi:10.7150/thno.100295)
Supplement: Supplementary file 2 — Supplementary tables. [file thnov15p3234s2.zip › s2/Supplementary Table 4_ZNF217 target gene list.xlsx]

## Sheet: RNA-seq + CUT&RUN-seq
Up-regulated targets		Down-regulated targets
CoREST-independent	CoREST-dependent	CoREST-independent	CoREST-dependent
CAPSL	ACTA2	CACNA1C	BSCL2
DAB1	DPYD	MIR4432HG	CRMP1
FCRL1	ELL2	IL21R	KLHL30
UNQ6494	HPSE2	FBXO27	LMLN
UST	IGDCC4	TCP11L2	LMNA
IER2	LRRC2	CDHR3	MAP7D2
TBXAS1	MCOLN2	PROZ	PCSK6
ITK	RELL2	RIMBP2	SARDH
PLAC8	RSAD2	TMEM254-AS1	SUGCT
MMP9	SCAMP1-AS1	SERINC2
GLCCI1	SNORD3A	CACNB4
SGK1	TMEM64	LINC00624
TOX		PARVB
HMHB1		ACTN1
PLB1		ITGB2
CMAHP		HSPA12A
PABPN1L		GPR157
SEL1L3		KIRREL3
SAMD4A		SPACA6
FOS		UMODL1-AS1
BANK1		MAST1
FRMPD2		TEF
CUX2		GPR137B
WNT7B		CPNE5
NEGR1
MACROD2
LONRF3
NCF2
PTPRG
ICA1
ZFHX3
EGR3
PARD3
MYO1B
CDC42BPA
OSBPL6
RASGRF1
TMC2
RGS9
SLC16A6
HECW2
SCML4
ANKRD44
F8
WIPI1
CD58
NOTCH2
FRMD4B
SPDYE2B
