# Supplementary material for: CRISPR screening reveals ZNF217 as a vulnerability in high-risk B-cell acute lymphoblastic leukemia
Source: Theranostics. 2025 Feb 18;15(8):3234–56. doi: 10.7150/thno.100295 (PMC11905140; doi:10.7150/thno.100295)
Supplement: Supplementary file 2 — Supplementary tables. [file thnov15p3234s2.zip › s2/Supplementary Table 5_Oligonucleotides used in this study.xlsx]

## Sheet: Sheet1
Supplementary Table 2. List of oligonucleoties, related to Methods
Name	Sequence (5'-3')	Research Purpose
ACTB_qPCR_F	CACTCTTCCAGCCTTCCTTC	qPCR
ACTB_qPCR_R	GTACAGGTCTTTGCGGATGT	qPCR
GAPDH_qPCR_F	TCAACGACCACTTTGTCAAGCTCA	qPCR
GAPDH_qPCR_R	GCTGGTGGTCCAGGGGTCTTACT	qPCR
FTO_qPCR_F	AGAATGTCTGTGACGATGTGG	qPCR
FTO_qPCR_R	GCACTTTCTGTATCGATTGCC	qPCR
FOS_qPCR_F	AGCCTCTCTTACTACCACTCAC	qPCR
FOS_qPCR_R	TGACCGTGGGAATGAAGTTG	qPCR
shScramble	CCTAAGGTTAAGTCGCCCTCG	pLKO.1-shScramble target sequence
shZNF217 #1	GCCAACTCAATCCCTCTTAAT	pLKO.1-shZNF217 #1 target sequence
shZNF217 #2	TAGAACCAAGGCGGATGTTAC	pLKO.1-shZNF217 #2 target sequence
shZfp217 #1	GACGGGCTCCATTTGGATAAA	pLKO.1-shZfp217 #1 target sequence
shZfp217 #2	GCAGAGAAGGAACACTACATT	pLKO.1-shZfp217 #2 target sequence
sgRFP_F	CACCGGTCACCACATACGAAGACGG	Construction of ipUSEPR-sgRFP
sgRFP_R	AAACCCGTCTTCGTATGTGGTGACC	Construction of ipUSEPR-sgRFP
sgScramble _F	CACCGTGCGAATACGCCCACGCGATGGG	Construction of ipUSEPR-sgScramble and Lenti-sgScramble-hygro
sgScramble _R	AAACCCCATCGCGTGGGCGTATTCGCAC	Construction of ipUSEPR-sgScramble and Lenti-sgScramble-hygro
sgZNF217 #1_F	CACCGCAAAATCTCACCCTGAAACG	Construction of ipUSEPR-sgZNF217 #1 and Lenti-sgZNF217 #1-hygro
sgZNF217 #1_R	AAACCGTTTCAGGGTGAGATTTTGC	Construction of ipUSEPR-sgZNF217 #1 and Lenti-sgZNF217 #1-hygro
sgZNF217 #2_F	CACCGTTTCAGAACCTACCACCAGC	Construction of ipUSEPR-sgZNF217 #2 and Lenti-sgZNF217 #2-hygro
sgZNF217 #2_R	AAACGCTGGTGGTAGGTTCTGAAAC	Construction of ipUSEPR-sgZNF217 #2 and Lenti-sgZNF217 #2-hygro
sgZNF217 #3_F	CACCGAACATGTCTTAATGCAACAC	Construction of ipUSEPR-sgZNF217 #3
sgZNF217 #3_R	AAACGTGTTGCATTAAGACATGTTC	Construction of ipUSEPR-sgZNF217 #3
sgZNF217 #4_F	CACCGGGAAAATGAATTTAGCTGTG	Construction of ipUSEPR-sgZNF217 #4
sgZNF217 #4_R	AAACCACAGCTAAATTCATTTTCCC	Construction of ipUSEPR-sgZNF217 #4
sgZNF217 #5_F	CACCGGGACACATAATGGCAAATCG	Construction of ipUSEPR-sgZNF217 #5
sgZNF217 #5_R	AAACCGATTTGCCATTATGTGTCCC	Construction of ipUSEPR-sgZNF217 #5
sgZNF217 #6_F	CACCGGACACATAATGGCAAATCGG	Construction of ipUSEPR-sgZNF217 #6
sgZNF217 #6_R	AAACCCGATTTGCCATTATGTGTCC	Construction of ipUSEPR-sgZNF217 #6
sgZNF217 #7_F	CACCGAGGAATGCCGTCCTCGAGGG	Construction of ipUSEPR-sgZNF217 #7
sgZNF217 #7_R	AAACCCCTCGAGGACGGCATTCCTC	Construction of ipUSEPR-sgZNF217 #7
sgZNF217 #8_F	CACCGGTGGTGAACGGATCGAGCTG	Construction of ipUSEPR-sgZNF217 #8
sgZNF217 #8_R	AAACCAGCTCGATCCGTTCACCACC	Construction of ipUSEPR-sgZNF217 #8
sgFirefly _F	CACCGAGCTATTCTGATTACACCCG	Construction of ipUSEPR-sgLuc
sgFirefly_R	AAACCGGGTGTAATCAGAATAGCTC	Construction of ipUSEPR-sgLuc
sgRenilla_F	CACCGTATTTTTTTACATGGTAACG	Construction of ipUSEPR-sgRen
sgRenilla_R	AAACCGTTACCATGTAAAAAAATAC	Construction of ipUSEPR-sgRen
sgMYC_F	CACCGACAACGTCTTGGAGCGCCAG	Construction of ipUSEPR-sgMYC
sgMYC_R	AAACCTGGCGCTCCAAGACGTTGTC	Construction of ipUSEPR-sgMYC
sgBRD4_F	CACCGTAAGATCATTAAAACGCCTA	Construction of ipUSEPR-sgBRD4
sgBRD4_R	AAACTAGGCGTTTTAATGATCTTAC	Construction of ipUSEPR-sgBRD4
sgCoREST #1_F	CACCGAGAAAAGCATGGGTACAACA	Construction of ipUSEPR-sgCoREST #1
sgCoREST #1_R	AAACTGTTGTACCCATGCTTTTCTC	Construction of ipUSEPR-sgCoREST #1
sgCoREST #2_F	CACCGGCAAAAAGGAAACCTCCAAA	Construction of ipUSEPR-sgCoREST #2
sgCoREST #2_R	AAACTTTGGAGGTTTCCTTTTTGCC	Construction of ipUSEPR-sgCoREST #2
sgLSD1 #1_F	CACCGCTAAATAACTGTGAACTCGG	Construction of ipUSEPR-sgLSD1 #1
sgLSD1 #1_R	AAACCCGAGTTCACAGTTATTTAGC	Construction of ipUSEPR-sgLSD1 #1
sgLSD1 #2_F	CACCGGGATACTACAACTCACCCGA	Construction of ipUSEPR-sgLSD1 #2
sgLSD1 #2_R	AAACTCGGGTGAGTTGTAGTATCCC	Construction of ipUSEPR-sgLSD1 #2
sgHDAC1 #1_F	CACCGCATCCGTCCAGATAACATGT	Construction of ipUSEPR-sgHDAC1 #1
sgHDAC1 #1_R	AAACACATGTTATCTGGACGGATGC	Construction of ipUSEPR-sgHDAC1 #1
sgHDAC1 #2_F	CACCGACTCGTCATCAATCCCGTCT	Construction of ipUSEPR-sgHDAC1 #2
sgHDAC1 #2_R	AAACAGACGGGATTGATGACGAGTC	Construction of ipUSEPR-sgHDAC1 #2
sgHDAC2 #1_F	CACCGGATGTATCAACCTAGTGCTG	Construction of Lenti-sgHDAC2 #1-hygro
sgHDAC2 #1_R	AAACCAGCACTAGGTTGATACATCC	Construction of Lenti-sgHDAC2 #1-hygro
sgHDAC2 #2_F	CACCGTCAAAGAGTCCATCAAACAC	Construction of Lenti-sgHDAC2 #2-hygro
sgHDAC2 #2_R	AAACGTGTTTGATGGACTCTTTGAC	Construction of Lenti-sgHDAC2 #2-hygro
sgFOS #1_F	CACCGACTGATACACTCCAAGCGGT	Construction of Lenti-sgFOS #1-hygro
sgFOS #1_R	AAACACCGCTTGGAGTGTATCAGTC	Construction of Lenti-sgFOS #1-hygro
sgFOS #2_F	CACCGGTAGTAAGAGAGGCTATCCC	Construction of Lenti-sgFOS #2-hygro
sgFOS #2_R	AAACGGGATAGCCTCTCTTACTACC	Construction of Lenti-sgFOS #2-hygro
PCDH-Flag_F	CATAGAAGATTCTAGGCCACCATGGATTATAAGGATCATGATGGTGATTATAAGGATCATGATATCGACTACAAAGACGATGACGACAAG	Construction of pCDH-3xFlag-ZNF217
Flag-ZNF217_F	CGACTACAAAGACGATGACGACAAGCAATCGAAAGTGACAGGAAACATG	Construction of pCDH-3xFlag-ZNF217
ZNF217-PCDH_R	AGATCCTTCGCGGCCTCAAGTTTTTTTGTCATTTGGTCGATAATGT	Construction of pCDH-3xFlag-ZNF217
Infu_833_F	CCGAAGTCACATCCAGAGACAGGGAAGAAGCCTGTCAGA	Introduction of synonymous mutations into ZNF217 ORF
Infu_833_R	TGTCTCTGGATGTGACTTCGGTCTCAAGTTGAACAACTGCA	Introduction of synonymous mutations into ZNF217 ORF
Gibson_pSIN4_ZNF217_F1	TTCAGGTGTCGTGAGGAATTCGCCACCATGGATTATAAGGATCA	Construction of pSIN4-3xFlag-ZNF217-P2A-puro, pSIN4-3xFlag-ZNF2171-760-P2A-puro, pSIN4-3xFlag-ZNF2171-550-P2A-puro, pSIN4-3xFlag-ZNF2171-272-P2A-puro
Gibson_pSIN4_ZNF217_R2	TGATCCTTATAATCCATGGTGGCGAATTCCTCAC	Construction of pSIN4-3xFlag-ZNF217-P2A-puro, pSIN4-3xFlag-ZNF2171-760-P2A-puro, pSIN4-3xFlag-ZNF2171-550-P2A-puro, pSIN4-3xFlag-ZNF2171-272-P2A-puro
P2A_insert_F2	GCCACCAACTTCTCCCTGCTGAAGCAGGCCGGCGACGTGGAGGAGAACCCCGGCCCCATGACCGAGTACAAGCCC	Construction of pSIN4-3xFlag-ZNF217-P2A-puro, pSIN4-3xFlag-ZNF2171-760-P2A-puro, pSIN4-3xFlag-ZNF2171-550-P2A-puro, pSIN4-3xFlag-ZNF2171-272-P2A-puro, pSIN4-3xFlag-P2A-puro
P2A_vector_R	CAGCAGGGAGAAGTTGGTGGCAGTTTTTTTGTCATTTGGTCGATAA	Construction of pSIN4-3xFlag-ZNF217-P2A-puro
760_P2A_R	CAGCAGGGAGAAGTTGGTGGCCAACGCTGGCGGG	Construction of pSIN4-3xFlag-ZNF2171-760-P2A-puro
550_P2A_R	CAGCAGGGAGAAGTTGGTGGCGTCAGCGGTTAATAGTGCATC	Construction of pSIN4-3xFlag-ZNF2171-550-P2A-puro
272_P2A_R	CAGCAGGGAGAAGTTGGTGGCTCTCAAGTTGAACAACTGCAGG	Construction of pSIN4-3xFlag-ZNF2171-272-P2A-puro
3xFlag_P2A_R	CAGCAGGGAGAAGTTGGTGGCCTTGTCGTCATCGTCTTTGTAGT	Construction of pSIN4-3xFlag-P2A-puro
Infu_1164_F	GCATTTCGTACTTATCATCAATTGGTCTTGCACTCCAGGG	Introduction of synonymous mutations into truncated ZNF217 ORF
Infu_1164_R	CAATTGATGATAAGTACGAAATGCTTTGCCGCACTCG	Introduction of synonymous mutations into truncated ZNF217 ORF
BSD-F	CTTGCCACAACCCTGAGCCACCATGGCCAAGCCTTTGTCTCA	Construction of pSIN4-HA-EV-BSD, pSIN4-HA-FOS-BSD
BSD-R	CGAGCGGCCGCCTATTATTAGCCCTCCCACACATAACCAG	Construction of pSIN4-HA-EV-BSD, pSIN4-HA-FOS-BSD
SIN4-BSD-F	TAATAGGCGGCCGCTCGAGACC	Construction of pSIN4-HA-EV-BSD, pSIN4-HA-FOS-BSD
SIN4-BSD-R	TCAGGGTTGTGGCAAGCTTATCATCG	Construction of pSIN4-HA-EV-BSD, pSIN4-HA-FOS-BSD
pSIN4-HA-F	CCCATACGATGTTCCAGATTACGCTACTAGTTCGAAGGATCCGTAACCC	Construction of pSIN4-HA-EV-BSD
pSIN4-HA-R	AGCGTAATCTGGAACATCGTATGGGTACATGGTGGCGAATTCCTCACG	Construction of pSIN4-HA-EV-BSD, pSIN4-HA-FOS-BSD
pSIN4-HA-FOS-F1	ATGTACCCATACGATGTTCCAGATTACGCTATGTTCTCGGGCTTCAACGC	Construction of pSIN4-HA-FOS-BSD
pSIN4-HA-FOS-R1	GGGTTACGGATCCTTCGAACTAGTTCACAGGGCCAGCAGCG	Construction of pSIN4-HA-FOS-BSD
pSIN4-HA-FOS-F2	CGCTGCTGGCCCTGTGAACTAGTTCGAAGGATCCGTAACCC	Construction of pSIN4-HA-FOS-BSD
